# Supplementary material for: Genetic mapping high protein content QTL from soybean ‘Nanxiadou 25’ and candidate gene analysis
Source: BMC Plant Biol. 2021 Aug 20;21:388. doi: 10.1186/s12870-021-03176-2 (PMC8377855; doi:10.1186/s12870-021-03176-2)
Supplement: Supplementary file 2 — Additional file 2: Table S2. Distribution of SNPs mapped on soybean chromosomes/linkage groups, Table S3. The information of high-density SNP map, Table S4. Summary of Illumina sequencing data, Table S6. QTL mapping of soybean SPC by bulked segregant analysis (BSA), Table S7. The information of SNP in coding sequences of gene, Table S8. The RNA-seq data of genes within the QTL region of qSPC_20-1 and qSPC_20-2, Table S9. Seed protein content of natural population and RILs population, Table S10. P values of t-test for the SPC-related InDel in different environments, Table S11. Primer information of candidate genes for RT-qPCR [file 12870_2021_3176_MOESM2_ESM.xlsx]

## Sheet: Table S2
Table S2: Distribution of SNPs mapped on soybean chromosomes/linkage groups.
Chr.	Number of SNPs identified	Number of Bins mapped	Length(cM)	Density (no.of SNPs/cM)
Gm01	689	91	100.684	1.106
Gm02	967	88	88.904	1.01
Gm03	1064	232	114.543	0.494
Gm04	784	81	88.528	1.093
Gm05	808	112	85.913	0.767
Gm06	1180	198	129.119	0.652
Gm07	872	119	104.011	0.874
Gm08	1040	134	80.989	0.604
Gm09	753	115	75.347	0.655
Gm10	743	57	87.879	1.542
Gm11	676	62	57.683	0.93
Gm12	904	142	118.502	0.835
Gm13	873	109	129.724	1.19
Gm14	791	73	149.279	2.045
Gm15	972	169	118.368	0.7
Gm16	690	51	100.181	1.964
Gm17	793	74	74.398	1.005
Gm18	493	17	51.905	3.053
Gm19	693	36	88.691	2.464
Gm20	761	112	100.446	0.897
total	16546	2072	1945.09	0.939

## Sheet: Table S3
Table S3. The information of high-density bin map.
LGs	Chr ID	SNP ID	Genetics distance
D1a	Gm01	Bin1508	0
D1a	Gm01	Bin1291	1.041
D1a	Gm01	Bin1289	1.247
D1a	Gm01	Bin1287	1.358
D1a	Gm01	Bin1715	2.176
D1a	Gm01	Bin1731	2.596
D1a	Gm01	Bin1732	2.628
D1a	Gm01	Bin1613	2.822
D1a	Gm01	Bin1623	3.144
D1a	Gm01	Bin1706	3.395
D1a	Gm01	Bin1723	3.64
D1a	Gm01	Bin1742	4.902
D1a	Gm01	Bin1590	15.629
D1a	Gm01	Bin1592	16.037
D1a	Gm01	Bin1832	16.886
D1a	Gm01	Bin1818	19.918
D1a	Gm01	Bin1821	20.175
D1a	Gm01	Bin1204	23.614
D1a	Gm01	Bin1225	23.914
D1a	Gm01	Bin1212	24.02
D1a	Gm01	Bin1222	24.249
D1a	Gm01	Bin234	33.839
D1a	Gm01	Bin239	33.94
D1a	Gm01	Bin12105	34.385
D1a	Gm01	Bin248	34.63
D1a	Gm01	Bin254	35.383
D1a	Gm01	Bin103	36.103
D1a	Gm01	Bin213	36.173
D1a	Gm01	Bin295	36.194
D1a	Gm01	Bin274	36.222
D1a	Gm01	Bin416	36.27
D1a	Gm01	Bin167	36.969
D1a	Gm01	Bin21	39.795
D1a	Gm01	Bin2662	41.32
D1a	Gm01	Bin2663	41.55
D1a	Gm01	Bin2598	45.123
D1a	Gm01	Bin2609	45.337
D1a	Gm01	Bin2605	45.651
D1a	Gm01	Bin2595	46.039
D1a	Gm01	Bin2511	48.951
D1a	Gm01	Bin2512	49.238
D1a	Gm01	Bin2510	49.541
D1a	Gm01	Bin2506	49.6
D1a	Gm01	Bin2507	49.765
D1a	Gm01	Bin2509	49.801
D1a	Gm01	Bin2484	50.257
D1a	Gm01	Bin2481	50.495
D1a	Gm01	Bin2474	50.821
D1a	Gm01	Bin2467	51.386
D1a	Gm01	Bin2471	51.446
D1a	Gm01	Bin2465	51.542
D1a	Gm01	Bin2454	51.627
D1a	Gm01	Bin2464	51.772
D1a	Gm01	Bin2457	51.838
D1a	Gm01	Bin2434	52.455
D1a	Gm01	Bin2425	52.597
D1a	Gm01	Bin2407	53.158
D1a	Gm01	Bin2403	53.255
D1a	Gm01	Bin2399	53.442
D1a	Gm01	Bin2396	53.697
D1a	Gm01	Bin2392	53.951
D1a	Gm01	Bin2366	54.939
D1a	Gm01	Bin2362	55.172
D1a	Gm01	Bin2346	55.257
D1a	Gm01	Bin2347	55.333
D1a	Gm01	Bin2341	55.929
D1a	Gm01	Bin2317	56.04
D1a	Gm01	Bin2301	56.306
D1a	Gm01	Bin2296	56.566
D1a	Gm01	Bin2281	56.987
D1a	Gm01	Bin2289	57.335
D1a	Gm01	Bin2257	57.673
D1a	Gm01	Bin2277	57.935
D1a	Gm01	Bin2237	58.184
D1a	Gm01	Bin2169	58.551
D1a	Gm01	Bin2223	58.764
D1a	Gm01	Bin2224	59.181
D1a	Gm01	Bin2217	59.431
D1a	Gm01	Bin2193	59.549
D1a	Gm01	Bin2191	59.677
D1a	Gm01	Bin2194	59.936
D1a	Gm01	Bin2230	60.974
D1a	Gm01	Bin1904	91.809
D1a	Gm01	Bin2079	92.619
D1a	Gm01	Bin2290	93.002
D1a	Gm01	Bin2435	93.16
D1a	Gm01	Bin396	94.821
D1a	Gm01	Bin872	98.286
D1a	Gm01	Bin1901	98.467
D1a	Gm01	Bin1142	100.316
D1a	Gm01	Bin1865	100.684
D1b	Gm02	Bin3549	0
D1b	Gm02	Bin3536	0.423
D1b	Gm02	Bin3532	0.695
D1b	Gm02	Bin3530	0.8
D1b	Gm02	Bin3552	1.269
D1b	Gm02	Bin3535	1.496
D1b	Gm02	Bin3621	1.935
D1b	Gm02	Bin3410	2.403
D1b	Gm02	Bin3414	2.883
D1b	Gm02	Bin3440	4.859
D1b	Gm02	Bin3453	5.211
D1b	Gm02	Bin3393	8.027
D1b	Gm02	Bin3355	8.483
D1b	Gm02	Bin3386	8.937
D1b	Gm02	Bin3402	9.335
D1b	Gm02	Bin3401	9.476
D1b	Gm02	Bin3392	9.699
D1b	Gm02	Bin3369	11.166
D1b	Gm02	Bin3329	11.345
D1b	Gm02	Bin3348	12.281
D1b	Gm02	Bin3361	12.957
D1b	Gm02	Bin3284	15.366
D1b	Gm02	Bin3262	18.986
D1b	Gm02	Bin3250	19.305
D1b	Gm02	Bin3247	19.595
D1b	Gm02	Bin3205	22.626
D1b	Gm02	Bin3227	22.943
D1b	Gm02	Bin3094	24.548
D1b	Gm02	Bin3083	25.379
D1b	Gm02	Bin3077	25.901
D1b	Gm02	Bin3135	26.868
D1b	Gm02	Bin3072	27.699
D1b	Gm02	Bin3059	28.181
D1b	Gm02	Bin3048	28.932
D1b	Gm02	Bin2999	32.714
D1b	Gm02	Bin2981	33.044
D1b	Gm02	Bin3000	33.936
D1b	Gm02	Bin3008	33.975
D1b	Gm02	Bin2963	34.101
D1b	Gm02	Bin2978	34.212
D1b	Gm02	Bin2982	34.334
D1b	Gm02	Bin2945	34.826
D1b	Gm02	Bin2932	35.294
D1b	Gm02	Bin2930	35.391
D1b	Gm02	Bin2942	35.558
D1b	Gm02	Bin2939	35.915
D1b	Gm02	Bin2924	37.259
D1b	Gm02	Bin2928	37.559
D1b	Gm02	Bin2874	37.68
D1b	Gm02	Bin2872	38.15
D1b	Gm02	Bin2895	38.678
D1b	Gm02	Bin2842	39.926
D1b	Gm02	Bin2867	40.389
D1b	Gm02	Bin2822	40.836
D1b	Gm02	Bin2817	41.043
D1b	Gm02	Bin2787	41.441
D1b	Gm02	Bin2746	43.388
D1b	Gm02	Bin2740	44.207
D1b	Gm02	Bin2727	44.61
D1b	Gm02	Bin2689	45.959
D1b	Gm02	Bin5068	46.577
D1b	Gm02	Bin14467	46.679
D1b	Gm02	Bin5041	47.084
D1b	Gm02	Bin2682	48.258
D1b	Gm02	Bin5085	48.801
D1b	Gm02	Bin5066	49.002
D1b	Gm02	Bin5058	49.149
D1b	Gm02	Bin5036	49.584
D1b	Gm02	Bin4846	51.107
D1b	Gm02	Bin4832	51.935
D1b	Gm02	Bin4812	54.038
D1b	Gm02	Bin4810	54.264
D1b	Gm02	Bin4817	54.644
D1b	Gm02	Bin4770	56.532
D1b	Gm02	Bin4757	56.985
D1b	Gm02	Bin4756	57.576
D1b	Gm02	Bin4759	57.657
D1b	Gm02	Bin4710	75.306
D1b	Gm02	Bin4721	76.535
D1b	Gm02	Bin4350	84.74
D1b	Gm02	Bin4348	85.122
D1b	Gm02	Bin4242	87.864
D1b	Gm02	Bin4241	87.957
D1b	Gm02	Bin4244	88.506
D1b	Gm02	Bin4255	88.644
D1b	Gm02	Bin4245	88.701
D1b	Gm02	Bin4248	88.851
D1b	Gm02	Bin4260	88.904
N	Gm03	Bin7351	0
N	Gm03	Bin7367	0.293
N	Gm03	Bin7239	0.833
N	Gm03	Bin7332	1.418
N	Gm03	Bin7193	1.821
N	Gm03	Bin7265	1.925
N	Gm03	Bin7214	1.985
N	Gm03	Bin7183	2.249
N	Gm03	Bin7128	2.843
N	Gm03	Bin7122	3.003
N	Gm03	Bin7141	3.086
N	Gm03	Bin7039	3.174
N	Gm03	Bin7098	3.274
N	Gm03	Bin7093	3.347
N	Gm03	Bin7040	3.428
N	Gm03	Bin7080	3.468
N	Gm03	Bin7011	3.582
N	Gm03	Bin6987	3.833
N	Gm03	Bin7103	4.38
N	Gm03	Bin7100	4.533
N	Gm03	Bin7041	4.748
N	Gm03	Bin6927	5.759
N	Gm03	Bin6945	6.57
N	Gm03	Bin6817	8.896
N	Gm03	Bin6821	9.677
N	Gm03	Bin6803	10
N	Gm03	Bin6770	11.728
N	Gm03	Bin6762	11.98
N	Gm03	Bin6758	12.346
N	Gm03	Bin6760	12.703
N	Gm03	Bin6745	12.98
N	Gm03	Bin6732	14.49
N	Gm03	Bin6728	14.708
N	Gm03	Bin6681	14.926
N	Gm03	Bin6601	15.321
N	Gm03	Bin6607	15.472
N	Gm03	Bin6608	15.514
N	Gm03	Bin6543	16.856
N	Gm03	Bin6566	17.087
N	Gm03	Bin6539	17.758
N	Gm03	Bin6510	18.268
N	Gm03	Bin6493	18.652
N	Gm03	Bin6489	18.948
N	Gm03	Bin6451	19.448
N	Gm03	Bin6422	20.926
N	Gm03	Bin6400	21.149
N	Gm03	Bin6408	21.486
N	Gm03	Bin6384	22.489
N	Gm03	Bin6377	22.959
N	Gm03	Bin6370	23.613
N	Gm03	Bin6352	24.683
N	Gm03	Bin6346	25.298
N	Gm03	Bin6328	25.713
N	Gm03	Bin6297	26.105
N	Gm03	Bin6290	27.751
N	Gm03	Bin6265	31.083
N	Gm03	Bin6243	33.783
N	Gm03	Bin6218	36.993
N	Gm03	Bin6169	39.321
N	Gm03	Bin6141	40.787
N	Gm03	Bin6145	41.353
N	Gm03	Bin5946	42.288
N	Gm03	Bin6066	43.438
N	Gm03	Bin6082	43.688
N	Gm03	Bin6079	43.798
N	Gm03	Bin6072	43.884
N	Gm03	Bin6063	44.192
N	Gm03	Bin6034	45.47
N	Gm03	Bin5863	52.832
N	Gm03	Bin5855	53.525
N	Gm03	Bin5856	53.69
N	Gm03	Bin5852	53.737
N	Gm03	Bin5861	53.843
N	Gm03	Bin5862	54.284
N	Gm03	Bin5817	55.348
N	Gm03	Bin5809	56.133
N	Gm03	Bin5808	56.232
N	Gm03	Bin5825	56.531
N	Gm03	Bin5803	57.176
N	Gm03	Bin5684	70.129
N	Gm03	Bin5676	70.683
N	Gm03	Bin5677	70.755
N	Gm03	Bin5637	71.758
N	Gm03	Bin5631	73.336
N	Gm03	Bin5624	73.376
N	Gm03	Bin5627	73.708
N	Gm03	Bin5612	74.503
N	Gm03	Bin5608	74.543
N	Gm03	Bin5562	76.918
N	Gm03	Bin5538	77.49
N	Gm03	Bin5534	78.057
N	Gm03	Bin5533	78.247
N	Gm03	Bin5526	78.844
N	Gm03	Bin5520	79.048
N	Gm03	Bin5516	79.14
N	Gm03	Bin17025	79.234
N	Gm03	Bin17026	79.406
N	Gm03	Bin5462	79.738
N	Gm03	Bin5423	79.778
N	Gm03	Bin5447	79.863
N	Gm03	Bin5458	79.986
N	Gm03	Bin5508	80.077
N	Gm03	Bin5470	80.414
N	Gm03	Bin5421	80.533
N	Gm03	Bin5481	80.741
N	Gm03	Bin5406	81.898
N	Gm03	Bin5410	82.102
N	Gm03	Bin5400	82.683
N	Gm03	Bin5384	82.895
N	Gm03	Bin5343	83.886
N	Gm03	Bin5332	84.948
N	Gm03	Bin5325	85.225
N	Gm03	Bin5296	85.537
N	Gm03	Bin5282	85.818
N	Gm03	Bin5266	85.93
N	Gm03	Bin5270	86.017
N	Gm03	Bin5306	86.188
N	Gm03	Bin5288	86.309
N	Gm03	Bin5260	86.798
N	Gm03	Bin5277	87.12
N	Gm03	Bin5272	87.419
N	Gm03	Bin5284	87.55
N	Gm03	Bin5273	87.64
N	Gm03	Bin5199	90.598
N	Gm03	Bin5183	91.106
N	Gm03	Bin5142	91.578
N	Gm03	Bin5127	92.64
N	Gm03	Bin8280	93.055
N	Gm03	Bin5100	93.163
N	Gm03	Bin8256	93.478
N	Gm03	Bin5110	93.583
N	Gm03	Bin8205	94.982
N	Gm03	Bin8180	95.362
N	Gm03	Bin8173	95.434
N	Gm03	Bin8186	95.597
N	Gm03	Bin8179	95.635
N	Gm03	Bin8162	95.893
N	Gm03	Bin8117	96.22
N	Gm03	Bin8126	96.321
N	Gm03	Bin8120	96.409
N	Gm03	Bin8124	96.593
N	Gm03	Bin8142	96.754
N	Gm03	Bin8122	96.945
N	Gm03	Bin8072	98.819
N	Gm03	Bin8074	98.953
N	Gm03	Bin8080	99.083
N	Gm03	Bin8054	99.247
N	Gm03	Bin8067	99.283
N	Gm03	Bin8051	99.329
N	Gm03	Bin8045	99.656
N	Gm03	Bin8027	99.952
N	Gm03	Bin8012	100.356
N	Gm03	Bin7999	100.427
N	Gm03	Bin8002	100.493
N	Gm03	Bin8000	100.538
N	Gm03	Bin8011	100.653
N	Gm03	Bin7964	100.673
N	Gm03	Bin7968	100.738
N	Gm03	Bin7979	100.788
N	Gm03	Bin7958	100.946
N	Gm03	Bin7952	100.993
N	Gm03	Bin8008	101.279
N	Gm03	Bin7938	101.498
N	Gm03	Bin7888	101.828
N	Gm03	Bin7883	101.917
N	Gm03	Bin7894	102.048
N	Gm03	Bin7878	102.138
N	Gm03	Bin7876	102.192
N	Gm03	Bin7864	102.233
N	Gm03	Bin7854	102.31
N	Gm03	Bin7853	102.416
N	Gm03	Bin7841	102.482
N	Gm03	Bin7842	102.59
N	Gm03	Bin7835	102.629
N	Gm03	Bin7823	102.726
N	Gm03	Bin7827	102.846
N	Gm03	Bin7812	103.643
N	Gm03	Bin7813	103.785
N	Gm03	Bin7804	103.931
N	Gm03	Bin7735	104.223
N	Gm03	Bin7698	104.321
N	Gm03	Bin7697	104.382
N	Gm03	Bin7788	104.446
N	Gm03	Bin7774	104.486
N	Gm03	Bin7758	104.607
N	Gm03	Bin7726	104.698
N	Gm03	Bin7768	104.795
N	Gm03	Bin7769	104.834
N	Gm03	Bin7785	104.908
N	Gm03	Bin7748	104.974
N	Gm03	Bin7719	105.055
N	Gm03	Bin7708	105.105
N	Gm03	Bin7660	105.192
N	Gm03	Bin7656	105.216
N	Gm03	Bin7650	105.746
N	Gm03	Bin7614	106.022
N	Gm03	Bin7623	106.147
N	Gm03	Bin7601	106.25
N	Gm03	Bin7619	106.294
N	Gm03	Bin7606	106.343
N	Gm03	Bin7613	106.439
N	Gm03	Bin7615	106.539
N	Gm03	Bin7625	106.591
N	Gm03	Bin7616	106.688
N	Gm03	Bin7608	106.738
N	Gm03	Bin7617	106.913
N	Gm03	Bin7578	107.003
N	Gm03	Bin7586	107.126
N	Gm03	Bin7577	107.191
N	Gm03	Bin7583	107.267
N	Gm03	Bin7527	109.518
N	Gm03	Bin7508	109.623
N	Gm03	Bin7496	109.781
N	Gm03	Bin7498	109.829
N	Gm03	Bin7478	109.966
N	Gm03	Bin7480	110.066
N	Gm03	Bin13522	110.073
N	Gm03	Bin7446	110.157
N	Gm03	Bin7463	110.457
N	Gm03	Bin7429	110.737
N	Gm03	Bin7427	110.948
N	Gm03	Bin7440	111.083
N	Gm03	Bin7433	111.145
N	Gm03	Bin7434	111.323
N	Gm03	Bin7418	111.633
N	Gm03	Bin7234	111.746
N	Gm03	Bin7391	111.856
N	Gm03	Bin7399	112.028
N	Gm03	Bin7400	112.177
N	Gm03	Bin7280	112.405
N	Gm03	Bin6503	113.737
N	Gm03	Bin6230	114.543
C1	Gm04	Bin9399	0
C1	Gm04	Bin9357	3.347
C1	Gm04	Bin9374	4.071
C1	Gm04	Bin9356	4.36
C1	Gm04	Bin9360	4.525
C1	Gm04	Bin9345	5.972
C1	Gm04	Bin9310	6.639
C1	Gm04	Bin9322	7.233
C1	Gm04	Bin9320	7.531
C1	Gm04	Bin9318	8.055
C1	Gm04	Bin9300	8.624
C1	Gm04	Bin9301	9.127
C1	Gm04	Bin9281	9.283
C1	Gm04	Bin9288	9.4
C1	Gm04	Bin9296	9.776
C1	Gm04	Bin9263	10.43
C1	Gm04	Bin9259	10.965
C1	Gm04	Bin9247	11.399
C1	Gm04	Bin9235	11.604
C1	Gm04	Bin9237	11.807
C1	Gm04	Bin9234	12
C1	Gm04	Bin9229	12.249
C1	Gm04	Bin9228	12.919
C1	Gm04	Bin9131	16.954
C1	Gm04	Bin9130	17.515
C1	Gm04	Bin9126	18.361
C1	Gm04	Bin9111	18.959
C1	Gm04	Bin9089	20.095
C1	Gm04	Bin9078	20.504
C1	Gm04	Bin9107	20.923
C1	Gm04	Bin9071	21.42
C1	Gm04	Bin9050	22.952
C1	Gm04	Bin8989	27.757
C1	Gm04	Bin8994	28.37
C1	Gm04	Bin8981	28.879
C1	Gm04	Bin8962	30.113
C1	Gm04	Bin8947	30.926
C1	Gm04	Bin8946	31.545
C1	Gm04	Bin8853	35.673
C1	Gm04	Bin8836	38.025
C1	Gm04	Bin8828	39.024
C1	Gm04	Bin8801	41.436
C1	Gm04	Bin8798	42.332
C1	Gm04	Bin8792	42.749
C1	Gm04	Bin8789	43.077
C1	Gm04	Bin8788	43.237
C1	Gm04	Bin20914	43.475
C1	Gm04	Bin8758	43.667
C1	Gm04	Bin8781	43.813
C1	Gm04	Bin8732	43.989
C1	Gm04	Bin8737	44.102
C1	Gm04	Bin8733	44.245
C1	Gm04	Bin8741	44.425
C1	Gm04	Bin8703	45
C1	Gm04	Bin8674	46.311
C1	Gm04	Bin8629	47.199
C1	Gm04	Bin8542	47.876
C1	Gm04	Bin8635	48.467
C1	Gm04	Bin8639	49.178
C1	Gm04	Bin8547	49.452
C1	Gm04	Bin8535	50.09
C1	Gm04	Bin8528	50.441
C1	Gm04	Bin8534	50.621
C1	Gm04	Bin8518	52.575
C1	Gm04	Bin8468	56.784
C1	Gm04	Bin8456	57.973
C1	Gm04	Bin8463	60.082
C1	Gm04	Bin8445	60.6
C1	Gm04	Bin8412	61.663
C1	Gm04	Bin8409	62.136
C1	Gm04	Bin8385	62.865
C1	Gm04	Bin8400	63.457
C1	Gm04	Bin8405	63.753
C1	Gm04	Bin9476	86.301
C1	Gm04	Bin8448	86.431
C1	Gm04	Bin8532	86.967
C1	Gm04	Bin9467	87.136
C1	Gm04	Bin9613	87.795
C1	Gm04	Bin9618	88.246
C1	Gm04	Bin9494	88.39
C1	Gm04	Bin9524	88.528
A1	Gm05	Bin10546	0
A1	Gm05	Bin10559	0.117
A1	Gm05	Bin10434	0.524
A1	Gm05	Bin11131	1.84
A1	Gm05	Bin11113	1.934
A1	Gm05	Bin11108	2.24
A1	Gm05	Bin11073	2.579
A1	Gm05	Bin11106	2.734
A1	Gm05	Bin11121	3.042
A1	Gm05	Bin11122	3.112
A1	Gm05	Bin11164	3.265
A1	Gm05	Bin11109	3.313
A1	Gm05	Bin11166	3.599
A1	Gm05	Bin11167	3.655
A1	Gm05	Bin11245	5.875
A1	Gm05	Bin11242	6.225
A1	Gm05	Bin11240	6.375
A1	Gm05	Bin11244	6.546
A1	Gm05	Bin11252	6.925
A1	Gm05	Bin11251	7.075
A1	Gm05	Bin11272	7.224
A1	Gm05	Bin11288	7.287
A1	Gm05	Bin11275	7.561
A1	Gm05	Bin11279	7.715
A1	Gm05	Bin11292	8.076
A1	Gm05	Bin11294	8.319
A1	Gm05	Bin11344	8.704
A1	Gm05	Bin11372	11.562
A1	Gm05	Bin11375	11.768
A1	Gm05	Bin11376	11.868
A1	Gm05	Bin11381	12.094
A1	Gm05	Bin11386	12.358
A1	Gm05	Bin11387	12.51
A1	Gm05	Bin11415	14.809
A1	Gm05	Bin11414	15.34
A1	Gm05	Bin11451	15.597
A1	Gm05	Bin11488	15.682
A1	Gm05	Bin11458	15.995
A1	Gm05	Bin11466	16.063
A1	Gm05	Bin11463	16.081
A1	Gm05	Bin11490	16.225
A1	Gm05	Bin11480	16.292
A1	Gm05	Bin11479	16.438
A1	Gm05	Bin11484	16.525
A1	Gm05	Bin11549	16.901
A1	Gm05	Bin11548	17.22
A1	Gm05	Bin11559	18.506
A1	Gm05	Bin11594	20.249
A1	Gm05	Bin11599	22.205
A1	Gm05	Bin11602	22.77
A1	Gm05	Bin11630	25.272
A1	Gm05	Bin11628	25.842
A1	Gm05	Bin11632	26.875
A1	Gm05	Bin11716	30.968
A1	Gm05	Bin11728	32.998
A1	Gm05	Bin11778	34.836
A1	Gm05	Bin3658	35.485
A1	Gm05	Bin11831	35.839
A1	Gm05	Bin11829	35.929
A1	Gm05	Bin11813	36.15
A1	Gm05	Bin11812	36.258
A1	Gm05	Bin11796	36.35
A1	Gm05	Bin11775	37.496
A1	Gm05	Bin3643	39.685
A1	Gm05	Bin3641	41.545
A1	Gm05	Bin11887	42.433
A1	Gm05	Bin4033	43.215
A1	Gm05	Bin11939	52.125
A1	Gm05	Bin12091	55.281
A1	Gm05	Bin12081	56.129
A1	Gm05	Bin12064	57.157
A1	Gm05	Bin12043	58.692
A1	Gm05	Bin12042	58.947
A1	Gm05	Bin12005	60.157
A1	Gm05	Bin11984	62.375
A1	Gm05	Bin11956	62.766
A1	Gm05	Bin11951	63.005
A1	Gm05	Bin11977	63.377
A1	Gm05	Bin11982	63.512
A1	Gm05	Bin11946	63.975
A1	Gm05	Bin11955	64.635
A1	Gm05	Bin11869	66.998
A1	Gm05	Bin11825	67.208
A1	Gm05	Bin11827	67.728
A1	Gm05	Bin11821	68.677
A1	Gm05	Bin11624	69.234
A1	Gm05	Bin11305	69.913
A1	Gm05	Bin10708	73.905
A1	Gm05	Bin10723	74.163
A1	Gm05	Bin10692	74.277
A1	Gm05	Bin10758	74.553
A1	Gm05	Bin10667	74.649
A1	Gm05	Bin10636	75.31
A1	Gm05	Bin10626	75.446
A1	Gm05	Bin10635	75.722
A1	Gm05	Bin10547	75.96
A1	Gm05	Bin12675	77.266
A1	Gm05	Bin12638	77.503
A1	Gm05	Bin12601	77.661
A1	Gm05	Bin12612	77.881
A1	Gm05	Bin12596	78.469
A1	Gm05	Bin12577	81.455
A1	Gm05	Bin12569	81.957
A1	Gm05	Bin12504	82.637
A1	Gm05	Bin12546	83.21
A1	Gm05	Bin12324	83.533
A1	Gm05	Bin12281	83.826
A1	Gm05	Bin12273	83.969
A1	Gm05	Bin12231	84.54
A1	Gm05	Bin12151	85.269
A1	Gm05	Bin11962	85.497
A1	Gm05	Bin11413	85.913
C2	Gm06	Bin14782	0
C2	Gm06	Bin13306	0.178
C2	Gm06	Bin12863	0.515
C2	Gm06	Bin14477	1.064
C2	Gm06	Bin14590	2.859
C2	Gm06	Bin14579	3.092
C2	Gm06	Bin14422	3.28
C2	Gm06	Bin14864	3.795
C2	Gm06	Bin14921	4.58
C2	Gm06	Bin14904	4.832
C2	Gm06	Bin14994	5.137
C2	Gm06	Bin12829	6.543
C2	Gm06	Bin12845	6.758
C2	Gm06	Bin12895	7.264
C2	Gm06	Bin12987	7.994
C2	Gm06	Bin13009	8.175
C2	Gm06	Bin13035	8.546
C2	Gm06	Bin13071	8.743
C2	Gm06	Bin13033	8.931
C2	Gm06	Bin13235	9.247
C2	Gm06	Bin13227	10.055
C2	Gm06	Bin13473	11.614
C2	Gm06	Bin13474	12.188
C2	Gm06	Bin13736	13.065
C2	Gm06	Bin13854	13.275
C2	Gm06	Bin13602	13.71
C2	Gm06	Bin13858	14.165
C2	Gm06	Bin13888	14.737
C2	Gm06	Bin13890	15.051
C2	Gm06	Bin14012	15.341
C2	Gm06	Bin14086	15.904
C2	Gm06	Bin14105	16.049
C2	Gm06	Bin14111	16.68
C2	Gm06	Bin14109	16.812
C2	Gm06	Bin14170	17.114
C2	Gm06	Bin14164	18.621
C2	Gm06	Bin14201	18.934
C2	Gm06	Bin14182	19.128
C2	Gm06	Bin14176	19.208
C2	Gm06	Bin14231	20.979
C2	Gm06	Bin14242	21.19
C2	Gm06	Bin14237	21.348
C2	Gm06	Bin14255	22.309
C2	Gm06	Bin14268	22.773
C2	Gm06	Bin14277	23.09
C2	Gm06	Bin14281	24.177
C2	Gm06	Bin14302	25.808
C2	Gm06	Bin14311	26.249
C2	Gm06	Bin14349	27.773
C2	Gm06	Bin14348	28.015
C2	Gm06	Bin14351	28.6
C2	Gm06	Bin14373	30.505
C2	Gm06	Bin14369	30.558
C2	Gm06	Bin14364	30.806
C2	Gm06	Bin14375	31.563
C2	Gm06	Bin14381	32.178
C2	Gm06	Bin14383	32.797
C2	Gm06	Bin14385	33.601
C2	Gm06	Bin14389	33.934
C2	Gm06	Bin14390	34.136
C2	Gm06	Bin14395	34.587
C2	Gm06	Bin14405	35.618
C2	Gm06	Bin14419	36.768
C2	Gm06	Bin14430	37.929
C2	Gm06	Bin14424	38.124
C2	Gm06	Bin14453	38.565
C2	Gm06	Bin14459	39.751
C2	Gm06	Bin14468	40.077
C2	Gm06	Bin14463	40.34
C2	Gm06	Bin14469	40.457
C2	Gm06	Bin14472	40.75
C2	Gm06	Bin14470	41.02
C2	Gm06	Bin14476	41.548
C2	Gm06	Bin14495	41.996
C2	Gm06	Bin14488	42.154
C2	Gm06	Bin14601	42.417
C2	Gm06	Bin14604	42.549
C2	Gm06	Bin14624	43.58
C2	Gm06	Bin14619	43.622
C2	Gm06	Bin14626	44.11
C2	Gm06	Bin14672	47.565
C2	Gm06	Bin14667	47.665
C2	Gm06	Bin14684	48.555
C2	Gm06	Bin14695	48.752
C2	Gm06	Bin14707	49.21
C2	Gm06	Bin14709	49.976
C2	Gm06	Bin14711	50.58
C2	Gm06	Bin14716	51.372
C2	Gm06	Bin14727	51.774
C2	Gm06	Bin14794	55.354
C2	Gm06	Bin14796	55.532
C2	Gm06	Bin14797	55.8
C2	Gm06	Bin14798	56.007
C2	Gm06	Bin14839	56.527
C2	Gm06	Bin14834	56.614
C2	Gm06	Bin14836	56.931
C2	Gm06	Bin14830	57.088
C2	Gm06	Bin14832	57.243
C2	Gm06	Bin14842	58.078
C2	Gm06	Bin14861	58.596
C2	Gm06	Bin14860	58.975
C2	Gm06	Bin14948	61.299
C2	Gm06	Bin14951	62.035
C2	Gm06	Bin14960	62.388
C2	Gm06	Bin14953	62.602
C2	Gm06	Bin14974	62.952
C2	Gm06	Bin14955	62.995
C2	Gm06	Bin14982	63.278
C2	Gm06	Bin14987	63.876
C2	Gm06	Bin15022	64.604
C2	Gm06	Bin12775	64.978
C2	Gm06	Bin12820	65.16
C2	Gm06	Bin12769	65.338
C2	Gm06	Bin1419	65.509
C2	Gm06	Bin13540	67.697
C2	Gm06	Bin13017	68.151
C2	Gm06	Bin13023	68.47
C2	Gm06	Bin13025	68.603
C2	Gm06	Bin13037	68.747
C2	Gm06	Bin13059	68.922
C2	Gm06	Bin13053	69.13
C2	Gm06	Bin13057	69.364
C2	Gm06	Bin13128	71.355
C2	Gm06	Bin13152	71.612
C2	Gm06	Bin13137	72.502
C2	Gm06	Bin13144	72.856
C2	Gm06	Bin13160	73.6
C2	Gm06	Bin13182	73.813
C2	Gm06	Bin13296	76.986
C2	Gm06	Bin13324	77.49
C2	Gm06	Bin13313	77.89
C2	Gm06	Bin13334	79.963
C2	Gm06	Bin13365	81.314
C2	Gm06	Bin13406	82.003
C2	Gm06	Bin13389	82.388
C2	Gm06	Bin13401	82.69
C2	Gm06	Bin13425	83.951
C2	Gm06	Bin13437	85.104
C2	Gm06	Bin13446	85.628
C2	Gm06	Bin13468	86.35
C2	Gm06	Bin13456	86.813
C2	Gm06	Bin13462	87.251
C2	Gm06	Bin13470	87.553
C2	Gm06	Bin13476	89.194
C2	Gm06	Bin13686	90.71
C2	Gm06	Bin13701	91.3
C2	Gm06	Bin13680	91.893
C2	Gm06	Bin13678	92.356
C2	Gm06	Bin13754	93.033
C2	Gm06	Bin13657	93.697
C2	Gm06	Bin13654	93.811
C2	Gm06	Bin13645	93.953
C2	Gm06	Bin13650	94.107
C2	Gm06	Bin13636	94.197
C2	Gm06	Bin13635	94.312
C2	Gm06	Bin13639	94.567
C2	Gm06	Bin13619	94.695
C2	Gm06	Bin13632	94.78
C2	Gm06	Bin13624	94.874
C2	Gm06	Bin13622	94.963
C2	Gm06	Bin13653	95.415
C2	Gm06	Bin13715	95.659
C2	Gm06	Bin13723	95.816
C2	Gm06	Bin13735	96.278
C2	Gm06	Bin13737	96.484
C2	Gm06	Bin13738	96.663
C2	Gm06	Bin13770	96.773
C2	Gm06	Bin13753	96.877
C2	Gm06	Bin13775	97.428
C2	Gm06	Bin13772	97.605
C2	Gm06	Bin13783	97.886
C2	Gm06	Bin13771	98.231
C2	Gm06	Bin13791	98.584
C2	Gm06	Bin13787	99.068
C2	Gm06	Bin13812	99.881
C2	Gm06	Bin13808	100.3
C2	Gm06	Bin13804	100.679
C2	Gm06	Bin13820	101.303
C2	Gm06	Bin13822	101.638
C2	Gm06	Bin13868	105.037
C2	Gm06	Bin13879	105.292
C2	Gm06	Bin14043	113.771
C2	Gm06	Bin14058	113.92
C2	Gm06	Bin14065	114.849
C2	Gm06	Bin14035	115.535
C2	Gm06	Bin14024	115.698
C2	Gm06	Bin14028	116.391
C2	Gm06	Bin14016	116.897
C2	Gm06	Bin14014	117.103
C2	Gm06	Bin13984	119.606
C2	Gm06	Bin13979	120.146
C2	Gm06	Bin14106	123.764
C2	Gm06	Bin14124	127.824
C2	Gm06	Bin14145	127.988
C2	Gm06	Bin14141	128.189
C2	Gm06	Bin14123	128.722
C2	Gm06	Bin14148	128.917
C2	Gm06	Bin14137	129.119
M	Gm07	Bin18619	0
M	Gm07	Bin18612	0.49
M	Gm07	Bin18613	0.622
M	Gm07	Bin18605	1.096
M	Gm07	Bin18604	1.554
M	Gm07	Bin18602	1.798
M	Gm07	Bin18595	2.032
M	Gm07	Bin18580	4.343
M	Gm07	Bin18586	5.35
M	Gm07	Bin18544	8.417
M	Gm07	Bin18547	8.671
M	Gm07	Bin18551	8.953
M	Gm07	Bin18553	9.126
M	Gm07	Bin18558	9.71
M	Gm07	Bin18566	10.482
M	Gm07	Bin12620	13.877
M	Gm07	Bin12599	15.005
M	Gm07	Bin18516	15.277
M	Gm07	Bin12606	16.223
M	Gm07	Bin18509	17.136
M	Gm07	Bin18508	17.92
M	Gm07	Bin18406	31.297
M	Gm07	Bin18398	32.342
M	Gm07	Bin18396	32.518
M	Gm07	Bin18387	32.725
M	Gm07	Bin18379	34.67
M	Gm07	Bin18373	35.32
M	Gm07	Bin18301	45.182
M	Gm07	Bin18277	47.066
M	Gm07	Bin18259	48.029
M	Gm07	Bin18255	48.421
M	Gm07	Bin18256	48.572
M	Gm07	Bin18210	49.165
M	Gm07	Bin18201	50.023
M	Gm07	Bin18172	51.022
M	Gm07	Bin18167	51.2
M	Gm07	Bin18157	51.292
M	Gm07	Bin18186	51.7
M	Gm07	Bin18171	51.846
M	Gm07	Bin18166	52.058
M	Gm07	Bin18159	52.103
M	Gm07	Bin18152	52.876
M	Gm07	Bin18135	53.054
M	Gm07	Bin18132	53.512
M	Gm07	Bin18125	54.338
M	Gm07	Bin18118	54.564
M	Gm07	Bin18098	55.573
M	Gm07	Bin18077	56.231
M	Gm07	Bin18058	56.867
M	Gm07	Bin18033	60.592
M	Gm07	Bin18029	60.902
M	Gm07	Bin18023	62.237
M	Gm07	Bin18010	63.115
M	Gm07	Bin17989	64.086
M	Gm07	Bin17970	66.664
M	Gm07	Bin17966	67.78
M	Gm07	Bin17935	69.317
M	Gm07	Bin17914	71.059
M	Gm07	Bin17848	72.542
M	Gm07	Bin17845	72.698
M	Gm07	Bin17850	73.025
M	Gm07	Bin17829	73.214
M	Gm07	Bin17852	73.446
M	Gm07	Bin17853	73.686
M	Gm07	Bin17813	74.07
M	Gm07	Bin17799	74.852
M	Gm07	Bin17789	74.95
M	Gm07	Bin17776	75.142
M	Gm07	Bin17759	75.498
M	Gm07	Bin17771	75.677
M	Gm07	Bin17737	76.331
M	Gm07	Bin17703	77.075
M	Gm07	Bin17713	77.166
M	Gm07	Bin17736	77.587
M	Gm07	Bin17734	77.804
M	Gm07	Bin17729	77.9
M	Gm07	Bin17707	78.329
M	Gm07	Bin17692	78.694
M	Gm07	Bin17684	78.881
M	Gm07	Bin17683	79.349
M	Gm07	Bin17671	80.291
M	Gm07	Bin17660	80.623
M	Gm07	Bin17668	81.112
M	Gm07	Bin17648	84.258
M	Gm07	Bin17636	86.747
M	Gm07	Bin17625	87.218
M	Gm07	Bin17621	87.546
M	Gm07	Bin17601	88.256
M	Gm07	Bin17561	89.028
M	Gm07	Bin19318	92.11
M	Gm07	Bin19307	93.445
M	Gm07	Bin19272	93.505
M	Gm07	Bin19301	93.721
M	Gm07	Bin19303	93.928
M	Gm07	Bin19271	94.063
M	Gm07	Bin19267	94.16
M	Gm07	Bin18862	94.314
M	Gm07	Bin18883	94.826
M	Gm07	Bin18869	94.87
M	Gm07	Bin18861	95.039
M	Gm07	Bin18798	95.388
M	Gm07	Bin18797	95.581
M	Gm07	Bin18768	95.84
M	Gm07	Bin18779	95.906
M	Gm07	Bin18820	96.156
M	Gm07	Bin18680	96.812
M	Gm07	Bin18695	97.007
M	Gm07	Bin18684	97.087
M	Gm07	Bin18649	97.279
M	Gm07	Bin18653	97.668
M	Gm07	Bin18677	97.735
M	Gm07	Bin18631	98.087
M	Gm07	Bin18632	98.356
M	Gm07	Bin19200	100.993
M	Gm07	Bin19365	101.682
M	Gm07	Bin17615	101.892
M	Gm07	Bin17928	102.198
M	Gm07	Bin198	103.661
M	Gm07	Bin18770	104.011
A2	Gm08	Bin21198	0
A2	Gm08	Bin21171	3.093
A2	Gm08	Bin21172	3.497
A2	Gm08	Bin20854	26.869
A2	Gm08	Bin20752	32.221
A2	Gm08	Bin20748	32.332
A2	Gm08	Bin20746	32.911
A2	Gm08	Bin20745	33.454
A2	Gm08	Bin20742	33.86
A2	Gm08	Bin20724	34.159
A2	Gm08	Bin21849	34.634
A2	Gm08	Bin20738	34.797
A2	Gm08	Bin21840	34.897
A2	Gm08	Bin20715	35.174
A2	Gm08	Bin21839	35.655
A2	Gm08	Bin20699	35.831
A2	Gm08	Bin20688	35.983
A2	Gm08	Bin20694	36.338
A2	Gm08	Bin20640	38.641
A2	Gm08	Bin21833	39.83
A2	Gm08	Bin21824	39.937
A2	Gm08	Bin21802	40.105
A2	Gm08	Bin20631	40.496
A2	Gm08	Bin21747	40.572
A2	Gm08	Bin21641	40.621
A2	Gm08	Bin21642	40.644
A2	Gm08	Bin20632	40.756
A2	Gm08	Bin20633	40.812
A2	Gm08	Bin20629	40.893
A2	Gm08	Bin21603	41.125
A2	Gm08	Bin21627	41.162
A2	Gm08	Bin20271	41.818
A2	Gm08	Bin19924	41.939
A2	Gm08	Bin21845	42.379
A2	Gm08	Bin21597	42.451
A2	Gm08	Bin1676	42.701
A2	Gm08	Bin20610	42.706
A2	Gm08	Bin1681	42.733
A2	Gm08	Bin1683	42.751
A2	Gm08	Bin1667	42.812
A2	Gm08	Bin20617	42.837
A2	Gm08	Bin1664	42.846
A2	Gm08	Bin1670	42.86
A2	Gm08	Bin1671	42.888
A2	Gm08	Bin1672	42.917
A2	Gm08	Bin1662	42.968
A2	Gm08	Bin20609	43.002
A2	Gm08	Bin1660	43.019
A2	Gm08	Bin1659	43.092
A2	Gm08	Bin20606	43.175
A2	Gm08	Bin1655	43.183
A2	Gm08	Bin19543	43.489
A2	Gm08	Bin20605	43.519
A2	Gm08	Bin20597	43.579
A2	Gm08	Bin20235	43.652
A2	Gm08	Bin20593	43.682
A2	Gm08	Bin20281	43.708
A2	Gm08	Bin20574	43.761
A2	Gm08	Bin20584	43.809
A2	Gm08	Bin20285	43.861
A2	Gm08	Bin20572	43.874
A2	Gm08	Bin20321	44.057
A2	Gm08	Bin20320	44.139
A2	Gm08	Bin20401	44.326
A2	Gm08	Bin20565	44.389
A2	Gm08	Bin20232	44.897
A2	Gm08	Bin20222	44.957
A2	Gm08	Bin20228	44.99
A2	Gm08	Bin20229	45.045
A2	Gm08	Bin19992	45.178
A2	Gm08	Bin19900	45.211
A2	Gm08	Bin19789	45.27
A2	Gm08	Bin19782	45.281
A2	Gm08	Bin19807	45.461
A2	Gm08	Bin19806	45.493
A2	Gm08	Bin19931	45.628
A2	Gm08	Bin19919	45.673
A2	Gm08	Bin20553	45.696
A2	Gm08	Bin2578	45.878
A2	Gm08	Bin20558	45.883
A2	Gm08	Bin2579	45.974
A2	Gm08	Bin20544	46.274
A2	Gm08	Bin20527	46.561
A2	Gm08	Bin20531	46.745
A2	Gm08	Bin20533	46.924
A2	Gm08	Bin20538	46.997
A2	Gm08	Bin20943	47.07
A2	Gm08	Bin20540	47.14
A2	Gm08	Bin20530	47.24
A2	Gm08	Bin20534	47.29
A2	Gm08	Bin20959	47.539
A2	Gm08	Bin20984	47.592
A2	Gm08	Bin20502	47.614
A2	Gm08	Bin20510	48.013
A2	Gm08	Bin20492	48.155
A2	Gm08	Bin20487	48.994
A2	Gm08	Bin20464	49.279
A2	Gm08	Bin21688	50.102
A2	Gm08	Bin21718	50.406
A2	Gm08	Bin21712	50.582
A2	Gm08	Bin20372	57.233
A2	Gm08	Bin20371	57.331
A2	Gm08	Bin20369	57.627
A2	Gm08	Bin20365	57.751
A2	Gm08	Bin20368	57.795
A2	Gm08	Bin20355	57.934
A2	Gm08	Bin20358	58.016
A2	Gm08	Bin20344	58.488
A2	Gm08	Bin20334	58.669
A2	Gm08	Bin20323	59.695
A2	Gm08	Bin20317	60.361
A2	Gm08	Bin20305	60.993
A2	Gm08	Bin20300	61.379
A2	Gm08	Bin20297	61.637
A2	Gm08	Bin20296	62.258
A2	Gm08	Bin20284	62.411
A2	Gm08	Bin20291	62.616
A2	Gm08	Bin20292	62.935
A2	Gm08	Bin20290	63.005
A2	Gm08	Bin21780	69.511
A2	Gm08	Bin21744	71.094
A2	Gm08	Bin21814	72.035
A2	Gm08	Bin21739	72.244
A2	Gm08	Bin21869	73.177
A2	Gm08	Bin21929	75.225
A2	Gm08	Bin19637	77.262
A2	Gm08	Bin19609	77.498
A2	Gm08	Bin19599	77.986
A2	Gm08	Bin19570	78.133
A2	Gm08	Bin19583	78.275
A2	Gm08	Bin19804	80.428
A2	Gm08	Bin19786	80.496
A2	Gm08	Bin19779	80.919
A2	Gm08	Bin19768	80.989
K	Gm09	Bin22944	0
K	Gm09	Bin22945	0.509
K	Gm09	Bin22932	1.146
K	Gm09	Bin22919	2.437
K	Gm09	Bin22907	5.231
K	Gm09	Bin22709	7.079
K	Gm09	Bin22697	7.685
K	Gm09	Bin22706	8.293
K	Gm09	Bin22728	8.818
K	Gm09	Bin22777	13.729
K	Gm09	Bin22821	15.67
K	Gm09	Bin22825	15.72
K	Gm09	Bin22834	16.149
K	Gm09	Bin22671	19.232
K	Gm09	Bin22662	19.709
K	Gm09	Bin22651	20.605
K	Gm09	Bin22652	20.785
K	Gm09	Bin22644	22.669
K	Gm09	Bin22600	23.464
K	Gm09	Bin22619	23.689
K	Gm09	Bin22618	24.05
K	Gm09	Bin22626	24.103
K	Gm09	Bin22625	24.421
K	Gm09	Bin22584	26.074
K	Gm09	Bin22555	29.159
K	Gm09	Bin22402	34.91
K	Gm09	Bin22438	35.081
K	Gm09	Bin22426	35.295
K	Gm09	Bin22416	35.42
K	Gm09	Bin22424	35.589
K	Gm09	Bin22415	36.137
K	Gm09	Bin22395	37.028
K	Gm09	Bin22394	37.201
K	Gm09	Bin22388	37.521
K	Gm09	Bin22392	37.786
K	Gm09	Bin22386	37.943
K	Gm09	Bin22385	37.981
K	Gm09	Bin22380	38.125
K	Gm09	Bin22381	38.188
K	Gm09	Bin22375	38.443
K	Gm09	Bin22358	39.555
K	Gm09	Bin22344	39.608
K	Gm09	Bin22354	39.642
K	Gm09	Bin22342	39.793
K	Gm09	Bin18920	40.029
K	Gm09	Bin18921	40.379
K	Gm09	Bin18923	40.664
K	Gm09	Bin22146	43.484
K	Gm09	Bin22138	44.065
K	Gm09	Bin22105	44.948
K	Gm09	Bin22091	45.184
K	Gm09	Bin22084	45.374
K	Gm09	Bin22058	46.978
K	Gm09	Bin22048	47.447
K	Gm09	Bin22041	47.491
K	Gm09	Bin22043	47.588
K	Gm09	Bin22035	47.964
K	Gm09	Bin22044	48.089
K	Gm09	Bin22027	48.588
K	Gm09	Bin22012	48.825
K	Gm09	Bin22028	48.843
K	Gm09	Bin22014	48.99
K	Gm09	Bin23993	49.69
K	Gm09	Bin23978	50.146
K	Gm09	Bin23961	50.295
K	Gm09	Bin23998	50.325
K	Gm09	Bin23936	51.949
K	Gm09	Bin23926	52.149
K	Gm09	Bin23932	52.309
K	Gm09	Bin23942	52.366
K	Gm09	Bin23911	52.624
K	Gm09	Bin23896	52.744
K	Gm09	Bin23899	52.876
K	Gm09	Bin23886	54.161
K	Gm09	Bin23866	54.348
K	Gm09	Bin23833	54.381
K	Gm09	Bin23851	54.417
K	Gm09	Bin23828	55.282
K	Gm09	Bin23815	55.694
K	Gm09	Bin23825	55.814
K	Gm09	Bin23809	56.089
K	Gm09	Bin23805	56.251
K	Gm09	Bin23720	56.425
K	Gm09	Bin23713	56.454
K	Gm09	Bin23699	56.946
K	Gm09	Bin23702	57.308
K	Gm09	Bin23689	57.495
K	Gm09	Bin23672	57.679
K	Gm09	Bin23664	57.8
K	Gm09	Bin23669	57.946
K	Gm09	Bin23645	58.352
K	Gm09	Bin23625	58.451
K	Gm09	Bin23623	58.612
K	Gm09	Bin23594	58.781
K	Gm09	Bin23564	59.33
K	Gm09	Bin23552	59.392
K	Gm09	Bin23496	59.954
K	Gm09	Bin23482	60.818
K	Gm09	Bin23457	61.442
K	Gm09	Bin21965	62.238
K	Gm09	Bin22123	62.586
K	Gm09	Bin23476	62.646
K	Gm09	Bin23581	62.703
K	Gm09	Bin23634	62.832
K	Gm09	Bin21970	63.186
K	Gm09	Bin23010	65.841
K	Gm09	Bin23011	65.985
K	Gm09	Bin23053	67.159
K	Gm09	Bin23212	69.196
K	Gm09	Bin23217	70.146
K	Gm09	Bin23211	70.198
K	Gm09	Bin23245	72.103
K	Gm09	Bin23241	72.421
K	Gm09	Bin23282	73.961
K	Gm09	Bin23347	75.347
O	Gm10	Bin27002	0
O	Gm10	Bin27833	16.457
O	Gm10	Bin41994	18.107
O	Gm10	Bin37747	18.341
O	Gm10	Bin25611	20.12
O	Gm10	Bin34335	22.338
O	Gm10	Bin44843	23.612
O	Gm10	Bin36679	24.544
O	Gm10	Bin44232	28.897
O	Gm10	Bin44234	29.463
O	Gm10	Bin41956	31.154
O	Gm10	Bin35377	31.83
O	Gm10	Bin37181	32.635
O	Gm10	Bin37188	32.984
O	Gm10	Bin37201	33.663
O	Gm10	Bin37224	33.952
O	Gm10	Bin37217	34.056
O	Gm10	Bin37235	34.212
O	Gm10	Bin37141	34.55
O	Gm10	Bin37145	34.834
O	Gm10	Bin37154	35.078
O	Gm10	Bin38248	36.391
O	Gm10	Bin38223	36.53
O	Gm10	Bin38236	36.67
O	Gm10	Bin38214	36.743
O	Gm10	Bin38237	36.922
O	Gm10	Bin38195	37.311
O	Gm10	Bin29333	38.414
O	Gm10	Bin29315	38.783
O	Gm10	Bin29312	39.188
O	Gm10	Bin44742	40.163
O	Gm10	Bin44737	40.289
O	Gm10	Bin44756	41.3
O	Gm10	Bin39148	43.192
O	Gm10	Bin39142	44.451
O	Gm10	Bin39139	46.33
O	Gm10	Bin37223	49.905
O	Gm10	Bin37222	50.107
O	Gm10	Bin38247	50.386
O	Gm10	Bin38619	53.862
O	Gm10	Bin38610	54.121
O	Gm10	Bin38560	55.474
O	Gm10	Bin26830	67.85
O	Gm10	Bin26834	68.165
O	Gm10	Bin26828	68.841
O	Gm10	Bin26826	69.623
O	Gm10	Bin26797	72.501
O	Gm10	Bin26795	73.781
O	Gm10	Bin26783	74.412
O	Gm10	Bin26767	75.191
O	Gm10	Bin26763	75.624
O	Gm10	Bin26809	78.737
O	Gm10	Bin26813	80.856
O	Gm10	Bin26946	83.581
O	Gm10	Bin26940	83.999
O	Gm10	Bin26977	87.423
O	Gm10	Bin26976	87.879
B1	Gm11	Bin25189	0
B1	Gm11	Bin25187	0.884
B1	Gm11	Bin24698	1.925
B1	Gm11	Bin24692	2.582
B1	Gm11	Bin25087	3.652
B1	Gm11	Bin25089	3.842
B1	Gm11	Bin25053	5.104
B1	Gm11	Bin40842	7.635
B1	Gm11	Bin34511	8.9
B1	Gm11	Bin32477	13.82
B1	Gm11	Bin47674	14.567
B1	Gm11	Bin47683	14.792
B1	Gm11	Bin32688	15.384
B1	Gm11	Bin33742	15.941
B1	Gm11	Bin41558	16.099
B1	Gm11	Bin41455	16.264
B1	Gm11	Bin25946	16.312
B1	Gm11	Bin36169	16.33
B1	Gm11	Bin48042	16.441
B1	Gm11	Bin41366	16.502
B1	Gm11	Bin33699	17.28
B1	Gm11	Bin33706	17.413
B1	Gm11	Bin46640	17.889
B1	Gm11	Bin46735	18.261
B1	Gm11	Bin40856	18.778
B1	Gm11	Bin47661	19.642
B1	Gm11	Bin30908	20.471
B1	Gm11	Bin30935	24.209
B1	Gm11	Bin30936	24.641
B1	Gm11	Bin34495	26.148
B1	Gm11	Bin36278	26.469
B1	Gm11	Bin29511	26.652
B1	Gm11	Bin42071	26.712
B1	Gm11	Bin38145	26.908
B1	Gm11	Bin38136	27.019
B1	Gm11	Bin34484	27.135
B1	Gm11	Bin34478	27.446
B1	Gm11	Bin27032	28.034
B1	Gm11	Bin33830	29.932
B1	Gm11	Bin33817	30.598
B1	Gm11	Bin46548	31.566
B1	Gm11	Bin45830	35.983
B1	Gm11	Bin45829	36.323
B1	Gm11	Bin45811	36.744
B1	Gm11	Bin45795	36.869
B1	Gm11	Bin45801	36.973
B1	Gm11	Bin45875	37.264
B1	Gm11	Bin45891	37.968
B1	Gm11	Bin38516	38.979
B1	Gm11	Bin46170	39.894
B1	Gm11	Bin24836	41.234
B1	Gm11	Bin47904	43.87
B1	Gm11	Bin30693	44.105
B1	Gm11	Bin30699	45.403
B1	Gm11	Bin30706	45.531
B1	Gm11	Bin35844	45.727
B1	Gm11	Bin37983	46.509
B1	Gm11	Bin37992	46.593
B1	Gm11	Bin35879	47.317
B1	Gm11	Bin37956	51.829
B1	Gm11	Bin40414	55.772
B1	Gm11	Bin25258	57.683
H	Gm12	Bin34967	0
H	Gm12	Bin34931	2.753
H	Gm12	Bin34910	3.293
H	Gm12	Bin34992	4.281
H	Gm12	Bin34924	6.012
H	Gm12	Bin34926	7.046
H	Gm12	Bin34918	7.349
H	Gm12	Bin34914	7.708
H	Gm12	Bin34929	8.538
H	Gm12	Bin34935	9.777
H	Gm12	Bin29718	11.287
H	Gm12	Bin29727	11.553
H	Gm12	Bin42867	12.674
H	Gm12	Bin41805	12.822
H	Gm12	Bin41803	13.592
H	Gm12	Bin41817	13.774
H	Gm12	Bin34192	15.311
H	Gm12	Bin36526	19.536
H	Gm12	Bin39078	21.974
H	Gm12	Bin42896	30.534
H	Gm12	Bin37474	31.268
H	Gm12	Bin37431	32.348
H	Gm12	Bin37442	32.536
H	Gm12	Bin36112	32.828
H	Gm12	Bin36113	34.108
H	Gm12	Bin36089	34.967
H	Gm12	Bin36109	36.768
H	Gm12	Bin36069	37.166
H	Gm12	Bin36062	37.513
H	Gm12	Bin29832	39.828
H	Gm12	Bin24406	40.618
H	Gm12	Bin41915	41.894
H	Gm12	Bin31868	42.943
H	Gm12	Bin41932	43.437
H	Gm12	Bin31873	44.626
H	Gm12	Bin31845	46.193
H	Gm12	Bin34150	51.92
H	Gm12	Bin31632	56.877
H	Gm12	Bin37282	58.257
H	Gm12	Bin37284	59.159
H	Gm12	Bin37286	59.695
H	Gm12	Bin37309	61.032
H	Gm12	Bin37322	63.118
H	Gm12	Bin42460	67.318
H	Gm12	Bin29532	68.319
H	Gm12	Bin24362	69.095
H	Gm12	Bin24358	69.263
H	Gm12	Bin42471	69.573
H	Gm12	Bin24353	69.883
H	Gm12	Bin29552	70.341
H	Gm12	Bin25682	70.969
H	Gm12	Bin39310	71.69
H	Gm12	Bin36119	71.869
H	Gm12	Bin42731	71.968
H	Gm12	Bin43823	72.882
H	Gm12	Bin27201	73.444
H	Gm12	Bin40814	73.477
H	Gm12	Bin40829	73.71
H	Gm12	Bin27184	73.762
H	Gm12	Bin27156	74.011
H	Gm12	Bin27212	74.44
H	Gm12	Bin27202	74.571
H	Gm12	Bin43826	74.638
H	Gm12	Bin43844	74.952
H	Gm12	Bin27189	75.094
H	Gm12	Bin27233	75.446
H	Gm12	Bin36739	75.475
H	Gm12	Bin27128	76.067
H	Gm12	Bin46792	77.048
H	Gm12	Bin46794	77.485
H	Gm12	Bin46802	77.707
H	Gm12	Bin46812	78.023
H	Gm12	Bin46814	78.093
H	Gm12	Bin47951	78.406
H	Gm12	Bin47947	79.3
H	Gm12	Bin47943	79.516
H	Gm12	Bin47916	80.091
H	Gm12	Bin47991	80.32
H	Gm12	Bin48007	80.53
H	Gm12	Bin48011	80.905
H	Gm12	Bin47984	81.076
H	Gm12	Bin47972	81.682
H	Gm12	Bin47971	82.147
H	Gm12	Bin40554	84.117
H	Gm12	Bin40529	84.173
H	Gm12	Bin40528	84.235
H	Gm12	Bin40526	84.414
H	Gm12	Bin40524	84.668
H	Gm12	Bin40515	84.838
H	Gm12	Bin40453	85.066
H	Gm12	Bin40462	85.336
H	Gm12	Bin40454	85.488
H	Gm12	Bin40709	85.947
H	Gm12	Bin40700	86.307
H	Gm12	Bin40701	86.358
H	Gm12	Bin40706	86.445
H	Gm12	Bin40699	86.555
H	Gm12	Bin40679	86.835
H	Gm12	Bin40652	87.523
H	Gm12	Bin46273	87.927
H	Gm12	Bin46268	88.218
H	Gm12	Bin46264	88.308
H	Gm12	Bin46287	89.036
H	Gm12	Bin46260	89.304
H	Gm12	Bin42965	89.445
H	Gm12	Bin42956	89.752
H	Gm12	Bin28050	92.378
H	Gm12	Bin28049	92.633
H	Gm12	Bin27949	95.56
H	Gm12	Bin27908	95.729
H	Gm12	Bin28096	98.308
H	Gm12	Bin28081	99.215
H	Gm12	Bin28079	100.863
H	Gm12	Bin28072	101.061
H	Gm12	Bin28070	101.155
H	Gm12	Bin28068	101.999
H	Gm12	Bin27989	102.818
H	Gm12	Bin27941	103.575
H	Gm12	Bin47713	104.412
H	Gm12	Bin47733	106.721
H	Gm12	Bin31184	108.612
H	Gm12	Bin31259	109.737
H	Gm12	Bin31310	109.833
H	Gm12	Bin31290	109.925
H	Gm12	Bin31250	110.109
H	Gm12	Bin31277	110.237
H	Gm12	Bin31297	110.662
H	Gm12	Bin31296	110.746
H	Gm12	Bin31319	111.25
H	Gm12	Bin31243	113.653
H	Gm12	Bin25980	113.717
H	Gm12	Bin25978	113.974
H	Gm12	Bin26029	114.209
H	Gm12	Bin45387	114.693
H	Gm12	Bin45388	114.912
H	Gm12	Bin45386	115.66
H	Gm12	Bin45385	115.839
H	Gm12	Bin45383	116.281
H	Gm12	Bin45373	117.302
H	Gm12	Bin45381	117.41
H	Gm12	Bin45380	117.547
H	Gm12	Bin38003	118.502
F	Gm13	Bin35339	0
F	Gm13	Bin45584	2.209
F	Gm13	Bin45588	2.436
F	Gm13	Bin42547	4.737
F	Gm13	Bin42480	6.278
F	Gm13	Bin42537	9.079
F	Gm13	Bin42500	10.325
F	Gm13	Bin42528	10.684
F	Gm13	Bin44991	17.409
F	Gm13	Bin44976	18.385
F	Gm13	Bin35609	21.122
F	Gm13	Bin44957	21.809
F	Gm13	Bin44961	22.07
F	Gm13	Bin44973	22.722
F	Gm13	Bin44969	22.767
F	Gm13	Bin35604	24.556
F	Gm13	Bin35603	24.635
F	Gm13	Bin35597	26.317
F	Gm13	Bin35594	26.371
F	Gm13	Bin35583	27.214
F	Gm13	Bin35585	27.437
F	Gm13	Bin35588	27.857
F	Gm13	Bin35578	28.105
F	Gm13	Bin35577	28.288
F	Gm13	Bin35570	29.392
F	Gm13	Bin35574	29.831
F	Gm13	Bin35573	29.889
F	Gm13	Bin35572	30.012
F	Gm13	Bin35540	30.849
F	Gm13	Bin35537	30.928
F	Gm13	Bin35529	31.204
F	Gm13	Bin45545	38.565
F	Gm13	Bin45553	39.223
F	Gm13	Bin24179	41.796
F	Gm13	Bin24210	42.734
F	Gm13	Bin33357	48.75
F	Gm13	Bin35209	49.043
F	Gm13	Bin35229	49.099
F	Gm13	Bin35206	49.6
F	Gm13	Bin44512	51.118
F	Gm13	Bin44515	51.228
F	Gm13	Bin44528	51.538
F	Gm13	Bin47256	51.849
F	Gm13	Bin47241	52.548
F	Gm13	Bin34444	53.25
F	Gm13	Bin34441	53.313
F	Gm13	Bin26307	56.39
F	Gm13	Bin26297	57.842
F	Gm13	Bin26198	58.827
F	Gm13	Bin26287	59.394
F	Gm13	Bin43470	60.484
F	Gm13	Bin43466	60.791
F	Gm13	Bin25082	60.925
F	Gm13	Bin43435	61.097
F	Gm13	Bin34438	61.51
F	Gm13	Bin34439	63.16
F	Gm13	Bin35428	66.779
F	Gm13	Bin35444	66.912
F	Gm13	Bin35468	67.256
F	Gm13	Bin35484	67.426
F	Gm13	Bin35383	68.121
F	Gm13	Bin35391	68.407
F	Gm13	Bin35402	69.57
F	Gm13	Bin35404	69.661
F	Gm13	Bin42316	70.72
F	Gm13	Bin31730	71.639
F	Gm13	Bin31713	71.71
F	Gm13	Bin31739	72.201
F	Gm13	Bin31721	72.289
F	Gm13	Bin31766	72.424
F	Gm13	Bin31747	72.492
F	Gm13	Bin31753	72.54
F	Gm13	Bin39680	72.826
F	Gm13	Bin31755	73.619
F	Gm13	Bin25973	75.318
F	Gm13	Bin30970	80.13
F	Gm13	Bin30971	80.182
F	Gm13	Bin43699	82.889
F	Gm13	Bin43698	82.978
F	Gm13	Bin32909	83.032
F	Gm13	Bin33325	83.158
F	Gm13	Bin32905	83.208
F	Gm13	Bin33270	83.518
F	Gm13	Bin32994	83.677
F	Gm13	Bin43710	83.872
F	Gm13	Bin30996	85.297
F	Gm13	Bin43598	85.755
F	Gm13	Bin42136	85.921
F	Gm13	Bin33482	98.034
F	Gm13	Bin33502	99.364
F	Gm13	Bin33504	100.15
F	Gm13	Bin33519	100.313
F	Gm13	Bin27496	101.577
F	Gm13	Bin39557	102.143
F	Gm13	Bin30444	106.241
F	Gm13	Bin30430	107.418
F	Gm13	Bin30425	108.957
F	Gm13	Bin30424	109.907
F	Gm13	Bin30423	111.149
F	Gm13	Bin35332	116.063
F	Gm13	Bin47227	118.303
F	Gm13	Bin28181	121.171
F	Gm13	Bin28161	121.782
F	Gm13	Bin35887	126.36
F	Gm13	Bin26730	128.156
F	Gm13	Bin35894	128.529
F	Gm13	Bin26731	128.762
F	Gm13	Bin26869	129.199
F	Gm13	Bin38441	129.724
B2	Gm14	Bin32103	0
B2	Gm14	Bin32088	1.838
B2	Gm14	Bin32161	11.633
B2	Gm14	Bin32147	12.641
B2	Gm14	Bin32160	13.692
B2	Gm14	Bin32141	15
B2	Gm14	Bin32145	16.122
B2	Gm14	Bin32138	17.28
B2	Gm14	Bin32126	21.995
B2	Gm14	Bin45682	23.71
B2	Gm14	Bin45674	25.534
B2	Gm14	Bin45670	26.735
B2	Gm14	Bin45669	27.456
B2	Gm14	Bin45667	28.558
B2	Gm14	Bin45662	29.259
B2	Gm14	Bin45660	29.361
B2	Gm14	Bin45657	29.731
B2	Gm14	Bin45649	30.426
B2	Gm14	Bin45647	32.391
B2	Gm14	Bin45646	32.698
B2	Gm14	Bin45633	34.241
B2	Gm14	Bin45746	37.022
B2	Gm14	Bin45743	37.391
B2	Gm14	Bin45736	38.994
B2	Gm14	Bin45710	43.471
B2	Gm14	Bin45713	43.743
B2	Gm14	Bin45711	43.967
B2	Gm14	Bin45702	44.041
B2	Gm14	Bin44256	48.07
B2	Gm14	Bin44254	48.372
B2	Gm14	Bin24615	53.49
B2	Gm14	Bin24616	53.73
B2	Gm14	Bin24617	53.898
B2	Gm14	Bin39935	56.48
B2	Gm14	Bin39974	57.649
B2	Gm14	Bin39937	61.963
B2	Gm14	Bin28199	62.763
B2	Gm14	Bin28197	63.126
B2	Gm14	Bin28943	64.448
B2	Gm14	Bin28937	64.59
B2	Gm14	Bin28947	64.783
B2	Gm14	Bin28950	64.81
B2	Gm14	Bin28965	65.025
B2	Gm14	Bin28952	65.79
B2	Gm14	Bin47509	67.286
B2	Gm14	Bin35160	70.757
B2	Gm14	Bin44638	72.531
B2	Gm14	Bin46455	76.564
B2	Gm14	Bin42376	92.869
B2	Gm14	Bin42356	93.104
B2	Gm14	Bin42353	93.522
B2	Gm14	Bin42332	98.042
B2	Gm14	Bin42331	99.795
B2	Gm14	Bin46005	100.903
B2	Gm14	Bin37345	107.496
B2	Gm14	Bin37357	109.94
B2	Gm14	Bin37372	113.58
B2	Gm14	Bin37409	119.93
B2	Gm14	Bin42967	122.019
B2	Gm14	Bin44765	125.631
B2	Gm14	Bin44773	127.966
B2	Gm14	Bin44786	130.624
B2	Gm14	Bin33396	136.464
B2	Gm14	Bin44912	136.995
B2	Gm14	Bin44909	137.185
B2	Gm14	Bin44948	138.193
B2	Gm14	Bin44925	138.351
B2	Gm14	Bin44927	138.557
B2	Gm14	Bin44922	139.403
B2	Gm14	Bin44934	140.915
B2	Gm14	Bin44940	141.14
B2	Gm14	Bin44937	142.061
B2	Gm14	Bin46606	149.279
E	Gm15	Bin17295	0
E	Gm15	Bin17077	0.573
E	Gm15	Bin16353	1.068
E	Gm15	Bin16604	1.66
E	Gm15	Bin15258	2.387
E	Gm15	Bin15137	2.571
E	Gm15	Bin16351	2.743
E	Gm15	Bin16612	2.861
E	Gm15	Bin16185	3.07
E	Gm15	Bin15502	5.021
E	Gm15	Bin15232	5.531
E	Gm15	Bin15333	5.851
E	Gm15	Bin22180	6.568
E	Gm15	Bin22204	6.703
E	Gm15	Bin22226	6.975
E	Gm15	Bin16741	7.834
E	Gm15	Bin16738	7.873
E	Gm15	Bin22291	8.742
E	Gm15	Bin23163	8.874
E	Gm15	Bin22299	8.917
E	Gm15	Bin23170	9.079
E	Gm15	Bin16628	9.138
E	Gm15	Bin16605	9.281
E	Gm15	Bin16622	9.335
E	Gm15	Bin16667	9.464
E	Gm15	Bin16618	9.609
E	Gm15	Bin16617	9.668
E	Gm15	Bin16713	9.781
E	Gm15	Bin16655	10.162
E	Gm15	Bin16672	10.253
E	Gm15	Bin16677	10.403
E	Gm15	Bin16670	10.563
E	Gm15	Bin16763	11.074
E	Gm15	Bin16765	11.126
E	Gm15	Bin16824	11.318
E	Gm15	Bin16820	11.379
E	Gm15	Bin16836	11.71
E	Gm15	Bin16853	12.166
E	Gm15	Bin16882	12.594
E	Gm15	Bin16883	12.714
E	Gm15	Bin16887	12.786
E	Gm15	Bin17019	13.725
E	Gm15	Bin17122	15.441
E	Gm15	Bin17078	15.588
E	Gm15	Bin17147	15.895
E	Gm15	Bin17153	16.172
E	Gm15	Bin17156	16.287
E	Gm15	Bin17157	16.431
E	Gm15	Bin17184	16.796
E	Gm15	Bin17248	17.174
E	Gm15	Bin17253	17.329
E	Gm15	Bin17304	17.47
E	Gm15	Bin17148	17.971
E	Gm15	Bin17241	18.14
E	Gm15	Bin17249	18.186
E	Gm15	Bin17308	18.314
E	Gm15	Bin17255	18.442
E	Gm15	Bin17349	19.234
E	Gm15	Bin17355	19.327
E	Gm15	Bin17391	20.388
E	Gm15	Bin17392	20.666
E	Gm15	Bin17397	21.042
E	Gm15	Bin17485	26.459
E	Gm15	Bin15053	30.474
E	Gm15	Bin15065	30.592
E	Gm15	Bin15070	30.723
E	Gm15	Bin15082	30.861
E	Gm15	Bin15139	32.585
E	Gm15	Bin15228	34.655
E	Gm15	Bin4443	37.095
E	Gm15	Bin4437	37.198
E	Gm15	Bin4419	37.471
E	Gm15	Bin4388	38.391
E	Gm15	Bin4734	39.696
E	Gm15	Bin4983	41.235
E	Gm15	Bin2707	42.119
E	Gm15	Bin15397	53.377
E	Gm15	Bin15410	54.856
E	Gm15	Bin15412	55.604
E	Gm15	Bin15453	58.611
E	Gm15	Bin15451	58.753
E	Gm15	Bin15496	60.939
E	Gm15	Bin15522	62.143
E	Gm15	Bin15527	62.264
E	Gm15	Bin15537	63.098
E	Gm15	Bin15538	63.61
E	Gm15	Bin15557	64.341
E	Gm15	Bin15549	64.516
E	Gm15	Bin15558	64.765
E	Gm15	Bin15556	64.888
E	Gm15	Bin15554	64.995
E	Gm15	Bin15540	65.162
E	Gm15	Bin15572	66.522
E	Gm15	Bin15600	68.921
E	Gm15	Bin15616	69.191
E	Gm15	Bin15603	69.376
E	Gm15	Bin15613	69.504
E	Gm15	Bin15624	69.598
E	Gm15	Bin15625	69.689
E	Gm15	Bin15632	69.789
E	Gm15	Bin15637	70.395
E	Gm15	Bin15667	70.544
E	Gm15	Bin15672	70.593
E	Gm15	Bin15663	70.671
E	Gm15	Bin15674	70.839
E	Gm15	Bin15696	71.832
E	Gm15	Bin15684	72.025
E	Gm15	Bin15703	72.52
E	Gm15	Bin15713	72.819
E	Gm15	Bin15706	72.882
E	Gm15	Bin15734	73.84
E	Gm15	Bin15732	73.944
E	Gm15	Bin15745	74.412
E	Gm15	Bin15747	74.551
E	Gm15	Bin15756	74.713
E	Gm15	Bin15779	75.342
E	Gm15	Bin15778	75.66
E	Gm15	Bin15786	75.945
E	Gm15	Bin15862	76.626
E	Gm15	Bin15853	77.016
E	Gm15	Bin15794	77.628
E	Gm15	Bin15803	78.125
E	Gm15	Bin15813	78.368
E	Gm15	Bin16102	86.419
E	Gm15	Bin16100	86.494
E	Gm15	Bin16098	86.558
E	Gm15	Bin16118	86.714
E	Gm15	Bin16117	87.038
E	Gm15	Bin16177	89.644
E	Gm15	Bin16182	91.102
E	Gm15	Bin16194	91.988
E	Gm15	Bin16195	92.321
E	Gm15	Bin16204	92.812
E	Gm15	Bin16217	92.989
E	Gm15	Bin16216	93.161
E	Gm15	Bin16297	96.669
E	Gm15	Bin16298	97.299
E	Gm15	Bin16303	97.457
E	Gm15	Bin16310	97.529
E	Gm15	Bin16304	97.75
E	Gm15	Bin16305	97.931
E	Gm15	Bin16309	98.113
E	Gm15	Bin16340	101.325
E	Gm15	Bin16341	101.997
E	Gm15	Bin16439	110.609
E	Gm15	Bin16442	110.79
E	Gm15	Bin16450	111.209
E	Gm15	Bin16447	111.363
E	Gm15	Bin16454	111.55
E	Gm15	Bin16470	111.917
E	Gm15	Bin16474	112.202
E	Gm15	Bin16485	112.433
E	Gm15	Bin16479	112.616
E	Gm15	Bin16495	112.813
E	Gm15	Bin16488	112.994
E	Gm15	Bin16486	113.112
E	Gm15	Bin16504	113.375
E	Gm15	Bin16517	113.597
E	Gm15	Bin16510	113.754
E	Gm15	Bin16531	114.575
E	Gm15	Bin16537	115.118
E	Gm15	Bin16549	115.257
E	Gm15	Bin16542	115.575
E	Gm15	Bin16552	116.025
E	Gm15	Bin16560	116.278
E	Gm15	Bin16559	116.433
E	Gm15	Bin16571	116.848
E	Gm15	Bin16575	117.163
E	Gm15	Bin16582	118.368
J	Gm16	Bin39016	0
J	Gm16	Bin39018	0.258
J	Gm16	Bin39020	1.313
J	Gm16	Bin38823	1.922
J	Gm16	Bin38863	4.693
J	Gm16	Bin38891	7.556
J	Gm16	Bin38892	7.674
J	Gm16	Bin38914	8.784
J	Gm16	Bin38900	9.047
J	Gm16	Bin38927	9.602
J	Gm16	Bin38929	10.413
J	Gm16	Bin45020	12.768
J	Gm16	Bin44456	14.984
J	Gm16	Bin45030	16.558
J	Gm16	Bin45028	16.726
J	Gm16	Bin45031	17.507
J	Gm16	Bin31994	18.729
J	Gm16	Bin28372	34.651
J	Gm16	Bin28360	35.688
J	Gm16	Bin28354	35.764
J	Gm16	Bin28365	35.937
J	Gm16	Bin28367	36.473
J	Gm16	Bin26520	41.795
J	Gm16	Bin26531	43.082
J	Gm16	Bin26528	43.263
J	Gm16	Bin26527	45.418
J	Gm16	Bin25758	54.92
J	Gm16	Bin25787	55.264
J	Gm16	Bin25799	55.543
J	Gm16	Bin32893	73.851
J	Gm16	Bin41089	74.877
J	Gm16	Bin41018	75.169
J	Gm16	Bin41017	75.273
J	Gm16	Bin36348	75.803
J	Gm16	Bin41039	76.084
J	Gm16	Bin40810	85.049
J	Gm16	Bin40790	85.765
J	Gm16	Bin40792	86.082
J	Gm16	Bin40788	86.546
J	Gm16	Bin40785	88.768
J	Gm16	Bin32709	89.56
J	Gm16	Bin32707	90.318
J	Gm16	Bin32701	91.018
J	Gm16	Bin32694	91.49
J	Gm16	Bin35989	92.268
J	Gm16	Bin33792	93.636
J	Gm16	Bin44433	95.137
J	Gm16	Bin39873	95.913
J	Gm16	Bin39860	96.534
J	Gm16	Bin46783	99.911
J	Gm16	Bin41778	100.181
D2	Gm17	Bin29821	0
D2	Gm17	Bin29824	1.362
D2	Gm17	Bin30273	18.242
D2	Gm17	Bin30272	18.506
D2	Gm17	Bin31348	19.701
D2	Gm17	Bin31522	20.043
D2	Gm17	Bin31500	20.546
D2	Gm17	Bin31458	20.749
D2	Gm17	Bin31375	24.939
D2	Gm17	Bin31399	26.012
D2	Gm17	Bin31417	26.622
D2	Gm17	Bin31406	26.667
D2	Gm17	Bin31436	27.987
D2	Gm17	Bin31434	28.096
D2	Gm17	Bin31437	28.629
D2	Gm17	Bin31499	31.01
D2	Gm17	Bin31516	32.532
D2	Gm17	Bin30196	33.345
D2	Gm17	Bin30192	33.558
D2	Gm17	Bin30129	35.56
D2	Gm17	Bin30148	36.178
D2	Gm17	Bin30130	36.305
D2	Gm17	Bin30098	36.767
D2	Gm17	Bin30092	37.217
D2	Gm17	Bin30083	37.954
D2	Gm17	Bin30076	38.141
D2	Gm17	Bin30068	38.351
D2	Gm17	Bin30038	38.654
D2	Gm17	Bin30056	39.058
D2	Gm17	Bin30074	39.167
D2	Gm17	Bin30054	39.352
D2	Gm17	Bin30060	39.484
D2	Gm17	Bin30032	40.201
D2	Gm17	Bin30034	40.321
D2	Gm17	Bin30037	40.688
D2	Gm17	Bin29997	41.005
D2	Gm17	Bin30002	41.277
D2	Gm17	Bin29990	41.803
D2	Gm17	Bin29977	42.024
D2	Gm17	Bin29937	42.421
D2	Gm17	Bin29869	43.053
D2	Gm17	Bin30262	43.39
D2	Gm17	Bin30232	43.876
D2	Gm17	Bin30229	44.444
D2	Gm17	Bin30231	44.565
D2	Gm17	Bin30215	45.23
D2	Gm17	Bin30122	45.394
D2	Gm17	Bin32289	51.337
D2	Gm17	Bin32305	52.667
D2	Gm17	Bin32261	54.454
D2	Gm17	Bin32259	55.086
D2	Gm17	Bin32243	55.434
D2	Gm17	Bin32242	55.615
D2	Gm17	Bin32235	56.679
D2	Gm17	Bin32194	57.194
D2	Gm17	Bin32410	59.441
D2	Gm17	Bin32411	59.574
D2	Gm17	Bin32409	60.09
D2	Gm17	Bin32393	61.717
D2	Gm17	Bin32365	62.55
D2	Gm17	Bin32379	62.708
D2	Gm17	Bin32354	62.894
D2	Gm17	Bin32360	63.038
D2	Gm17	Bin32332	63.122
D2	Gm17	Bin32314	63.716
D2	Gm17	Bin32326	64.294
D2	Gm17	Bin45896	66.526
D2	Gm17	Bin45895	66.67
D2	Gm17	Bin45909	67.268
D2	Gm17	Bin46215	70.441
D2	Gm17	Bin46224	71.136
D2	Gm17	Bin46214	71.614
D2	Gm17	Bin46230	72.977
D2	Gm17	Bin46233	74.398
G	Gm18	Bin39796	0
G	Gm18	Bin44700	0.548
G	Gm18	Bin39351	1.768
G	Gm18	Bin39345	5.895
G	Gm18	Bin39365	7.979
G	Gm18	Bin24330	9.014
G	Gm18	Bin45791	10.469
G	Gm18	Bin41007	11.355
G	Gm18	Bin30850	13.911
G	Gm18	Bin24060	21.879
G	Gm18	Bin24093	22.144
G	Gm18	Bin24105	22.364
G	Gm18	Bin24116	22.634
G	Gm18	Bin24115	22.886
G	Gm18	Bin36479	50.196
G	Gm18	Bin36474	51.408
G	Gm18	Bin36473	51.905
L	Gm19	Bin6175	0
L	Gm19	Bin5874	2.232
L	Gm19	Bin5875	4.34
L	Gm19	Bin7385	5.053
L	Gm19	Bin7605	6.913
L	Gm19	Bin7416	11.501
L	Gm19	Bin7721	11.842
L	Gm19	Bin7833	15.81
L	Gm19	Bin8055	25.079
L	Gm19	Bin8043	28.52
L	Gm19	Bin8057	29.047
L	Gm19	Bin8183	35.619
L	Gm19	Bin8184	37.51
L	Gm19	Bin5685	48.205
L	Gm19	Bin5884	52.638
L	Gm19	Bin5933	56.389
L	Gm19	Bin6646	64.263
L	Gm19	Bin6655	67.642
L	Gm19	Bin6585	68.045
L	Gm19	Bin6579	68.386
L	Gm19	Bin6704	68.944
L	Gm19	Bin6921	69.223
L	Gm19	Bin6989	70.618
L	Gm19	Bin7150	71.114
L	Gm19	Bin7101	71.145
L	Gm19	Bin7182	72.106
L	Gm19	Bin6529	72.943
L	Gm19	Bin6047	75.578
L	Gm19	Bin6329	76.167
L	Gm19	Bin6055	80.259
L	Gm19	Bin6375	80.91
L	Gm19	Bin6304	81.499
L	Gm19	Bin6087	82.584
L	Gm19	Bin6405	83.886
L	Gm19	Bin5891	86.521
L	Gm19	Bin5922	88.691
I	Gm20	Bin32517	0
I	Gm20	Bin42909	0.808
I	Gm20	Bin40079	3.592
I	Gm20	Bin41192	5.128
I	Gm20	Bin41189	5.966
I	Gm20	Bin41186	6.392
I	Gm20	Bin41173	6.919
I	Gm20	Bin41178	7.171
I	Gm20	Bin29459	25.33
I	Gm20	Bin29481	25.659
I	Gm20	Bin29334	28.388
I	Gm20	Bin29523	28.523
I	Gm20	Bin29410	48.984
I	Gm20	Bin29406	50.2185
I	Gm20	Bin29407	51.648
I	Gm20	Bin29418	51.9285
I	Gm20	Bin29416	52.2105
I	Gm20	Bin39066	52.827
I	Gm20	Bin45982	53.898
I	Gm20	Bin29431	53.9505
I	Gm20	Bin29430	54.0585
I	Gm20	Bin38699	54.684
I	Gm20	Bin38701	54.789
I	Gm20	Bin38697	55.3635
I	Gm20	Bin41759	63.474
I	Gm20	Bin41758	66.276
I	Gm20	Bin36830	70.1745
I	Gm20	Bin36819	71.85
I	Gm20	Bin36827	73.422
I	Gm20	Bin24531	77.283
I	Gm20	Bin24539	78.258
I	Gm20	Bin24413	82.071
I	Gm20	Bin24420	84.696
I	Gm20	Bin24428	86.094
I	Gm20	Bin24468	86.277
I	Gm20	Bin24466	86.462
I	Gm20	Bin24455	86.645
I	Gm20	Bin24464	86.83
[truncated: 74 more rows]

## Sheet: Table S4
Table S4. Summary of Illumina sequencing data.
Sample ID	HP-bulk	LP-bulk	Nanxiadou 25	Rongxiandongdou
Clean bases	34605911834	30725284120	37411263434	33344719989
Clean reads	232932370	206757930	251665678	224455400
Q20 (%)	94.9	95.03	94.9	94.65
Q30 (%)	87.68	87.88	87.65	87.22
Mapped ratio (%)	95.96	96.63	96.4	97.21
Average depth	31X	28X	35X	30X
Coverage_ratio_1X (%)	94.59	94.76	93.97	93
Coverage_ratio_4X (%)	91.05	91.59	90.07	88.61
Coverage_ratio_10X (%)	83.64	83.45	83.56	80.9
Coverage_ratio_20X (%)	66.1	60.71	70.27	64.75
Coverage_ratio_30X (%)	31.64	20.25	44.22	34.06

## Sheet: Table S6
Table S6. QTL mapping of soybean SPC by bulked segregant analysis (BSA)
QTL	Chromosome ID	Start Position (bp)	End Position (bp)	Size (Mb)
qSPC-D1a-1	Gm01	17000001	17100001	0.1
qSPC-D1a-2	Gm01	21300001	22300001	1
qSPC-D1a-3	Gm01	27100001	33300001	6.2
qSPC-D1b-1	Gm02	6700001	7400001	0.7
qSPC-D1b-2	Gm02	33900001	34000001	0.1
qSPC-A1-1	Gm05	3700001	4700001	1
qSPC-A1-2	Gm05	11100001	12400001	1.3
qSPC-A1-3	Gm05	12600001	15200001	2.6
qSPC-A1-4	Gm05	17500001	20600001	3.1
qSPC-A1-5	Gm05	22300001	24400001	2.1
qSPC-C2-1	Gm06	8600001	9000001	0.4
qSPC-C2-2	Gm06	18200001	20300001	2.1
qSPC-A2-1	Gm08	26800001	29500001	2.7
qSPC-A2-2	Gm08	31000001	31200001	0.2
qSPC-A2-3	Gm08	34500001	34600001	0.1
qSPC-A2-4	Gm08	41000001	41700001	0.7
qSPC-O	Gm10	2800001	3700001	0.9
qSPC-F-1	Gm13	1	2900001	2.9
qSPC-F-2	Gm13	3300001	11500001	8.2
qSPC-E-1	Gm15	7800001	8200001	0.4
qSPC-E-2	Gm15	23000001	23200001	0.2
qSPC-E-3	Gm15	33100001	34500001	1.4
qSPC-J-1	Gm16	2300001	7300001	5
qSPC-J-2	Gm16	21300001	24600001	3.3
qSPC-G-1	Gm18	12000001	14700001	2.7
qSPC-G-2	Gm18	52600001	53200001	0.6
qSPC-L-1	Gm19	2200001	4400001	2.2
qSPC-L-2	Gm19	27300001	31500001	4.2
qSPC-L-3	Gm19	37700001	40000001	2.3
qSPC-L-4	Gm19	41300001	46500001	5.2
qSPC-I	Gm20	1	37900001	37.9

## Sheet: Table S7
Table S7. The information of SNP in coding sequences of gene.
#chr	start	end	ref	mut	structure_type	structure_gene	function_type
Chr20	1048	1048	C	T	exonic	Glyma.20G000100	nonsynonymous SNV
Chr20	110387	110387	G	C	exonic	Glyma.20G001000	nonsynonymous SNV
Chr20	238587	238587	G	C	exonic	Glyma.20G002400	nonsynonymous SNV
Chr20	260262	260262	C	G	exonic	Glyma.20G002800	nonsynonymous SNV
Chr20	260272	260272	C	T	exonic	Glyma.20G002800	nonsynonymous SNV
Chr20	260287	260287	C	A	exonic	Glyma.20G002800	nonsynonymous SNV
Chr20	264414	264414	A	C	exonic	Glyma.20G002900	nonsynonymous SNV
Chr20	273986	273986	C	T	exonic	Glyma.20G002900	nonsynonymous SNV
Chr20	346500	346500	T	G	exonic	Glyma.20G003500	nonsynonymous SNV
Chr20	347627	347627	G	A	exonic	Glyma.20G003500	nonsynonymous SNV
Chr20	511636	511636	T	A	exonic	Glyma.20G005300	nonsynonymous SNV
Chr20	512154	512154	C	G	exonic	Glyma.20G005300	nonsynonymous SNV
Chr20	608620	608620	C	T	exonic	Glyma.20G006200	nonsynonymous SNV
Chr20	608806	608806	C	T	exonic	Glyma.20G006200	nonsynonymous SNV
Chr20	617291	617291	C	A	exonic	Glyma.20G006400	nonsynonymous SNV
Chr20	617370	617370	T	G	exonic	Glyma.20G006400	nonsynonymous SNV
Chr20	618262	618262	G	C	exonic	Glyma.20G006400	nonsynonymous SNV
Chr20	1064083	1064083	C	T	exonic	Glyma.20G012600	nonsynonymous SNV
Chr20	1119800	1119800	A	G	exonic	Glyma.20G013000	nonsynonymous SNV
Chr20	1186330	1186330	G	T	exonic	Glyma.20G013500	nonsynonymous SNV
Chr20	1188853	1188853	C	G	exonic	Glyma.20G013500	nonsynonymous SNV
Chr20	1291086	1291086	G	C	exonic	Glyma.20G014300	nonsynonymous SNV
Chr20	1349933	1349933	T	A	exonic	Glyma.20G014500	nonsynonymous SNV
Chr20	1355746	1355746	A	C	exonic	Glyma.20G014600	nonsynonymous SNV
Chr20	1355869	1355869	C	G	exonic	Glyma.20G014600	nonsynonymous SNV
Chr20	1367162	1367162	T	C	exonic	Glyma.20G014700	nonsynonymous SNV
Chr20	1367596	1367596	A	G	exonic	Glyma.20G014700	nonsynonymous SNV
Chr20	1375682	1375682	A	T	exonic	Glyma.20G014900	nonsynonymous SNV
Chr20	1379951	1379951	T	C	exonic	Glyma.20G015100	nonsynonymous SNV
Chr20	1392111	1392111	C	A	exonic	Glyma.20G015300	nonsynonymous SNV
Chr20	1412523	1412523	A	G	exonic	Glyma.20G015700	nonsynonymous SNV
Chr20	1413008	1413008	A	G	exonic	Glyma.20G015700	nonsynonymous SNV
Chr20	1414797	1414797	A	T	exonic	Glyma.20G015800	nonsynonymous SNV
Chr20	1940801	1940801	A	G	exonic	Glyma.20G018700	nonsynonymous SNV
Chr20	1945633	1945633	T	G	exonic	Glyma.20G018800	nonsynonymous SNV
Chr20	2016879	2016879	C	T	exonic	Glyma.20G019300	nonsynonymous SNV
Chr20	2035059	2035059	A	G	exonic	Glyma.20G019400	nonsynonymous SNV
Chr20	2036835	2036835	G	C	exonic	Glyma.20G019400	nonsynonymous SNV
Chr20	2039814	2039814	G	A	exonic	Glyma.20G019500	nonsynonymous SNV
Chr20	2054421	2054421	T	C	exonic	Glyma.20G019800	nonsynonymous SNV
Chr20	2054806	2054806	A	C	exonic	Glyma.20G019800	nonsynonymous SNV
Chr20	2061250	2061250	G	A	exonic	Glyma.20G019900	nonsynonymous SNV
Chr20	2061803	2061803	T	C	exonic	Glyma.20G019900	nonsynonymous SNV
Chr20	2062247	2062247	A	C	exonic	Glyma.20G019900	nonsynonymous SNV
Chr20	2062361	2062361	A	T	exonic	Glyma.20G019900	nonsynonymous SNV
Chr20	2062501	2062501	A	C	exonic	Glyma.20G019900	nonsynonymous SNV
Chr20	2063548	2063548	G	A	exonic	Glyma.20G019900	nonsynonymous SNV
Chr20	2063796	2063796	C	G	exonic	Glyma.20G019900	nonsynonymous SNV
Chr20	2067719	2067719	G	T	exonic	Glyma.20G020000	nonsynonymous SNV
Chr20	2131154	2131154	T	C	exonic	Glyma.20G020700	nonsynonymous SNV
Chr20	2131246	2131246	C	T	exonic	Glyma.20G020700	stopgain
Chr20	2139675	2139675	C	G	exonic	Glyma.20G020800	nonsynonymous SNV
Chr20	2142551	2142551	T	C	exonic	Glyma.20G020900	nonsynonymous SNV
Chr20	2148735	2148735	A	G	exonic	Glyma.20G021000	nonsynonymous SNV
Chr20	2151620	2151620	C	G	exonic	Glyma.20G021100	nonsynonymous SNV
Chr20	2152680	2152680	G	A	exonic	Glyma.20G021100	nonsynonymous SNV
Chr20	2263193	2263193	G	T	exonic	Glyma.20G022000	nonsynonymous SNV
Chr20	2357620	2357620	G	A	exonic	Glyma.20G022600	nonsynonymous SNV
Chr20	3181914	3181914	T	C	exonic	Glyma.20G027800	nonsynonymous SNV
Chr20	3182282	3182282	C	T	exonic	Glyma.20G027800	nonsynonymous SNV
Chr20	3334003	3334003	G	T	exonic	Glyma.20G028500	nonsynonymous SNV
Chr20	3497374	3497374	C	T	exonic	Glyma.20G029400	nonsynonymous SNV
Chr20	3583596	3583596	G	A	exonic	Glyma.20G030000	nonsynonymous SNV
Chr20	3880969	3880969	G	A	exonic	Glyma.20G031500	nonsynonymous SNV
Chr20	3882767	3882767	C	T	exonic	Glyma.20G031500	nonsynonymous SNV
Chr20	3882777	3882777	G	C	exonic	Glyma.20G031500	nonsynonymous SNV
Chr20	3882791	3882791	C	G	exonic	Glyma.20G031500	nonsynonymous SNV
Chr20	3883498	3883498	C	G	exonic	Glyma.20G031500	nonsynonymous SNV
Chr20	4036316	4036316	A	C	exonic	Glyma.20G031900	nonsynonymous SNV
Chr20	4037000	4037000	A	G	exonic	Glyma.20G031900	nonsynonymous SNV
Chr20	4115172	4115172	G	C	exonic	Glyma.20G032000	nonsynonymous SNV
Chr20	4115200	4115200	C	G	exonic	Glyma.20G032000	nonsynonymous SNV
Chr20	4115265	4115265	A	C	exonic	Glyma.20G032000	nonsynonymous SNV
Chr20	4131024	4131024	C	T	exonic	Glyma.20G032100	nonsynonymous SNV
Chr20	4153959	4153959	C	T	exonic	Glyma.20G032300	nonsynonymous SNV
Chr20	4154128	4154128	A	G	exonic	Glyma.20G032300	nonsynonymous SNV
Chr20	4184055	4184055	A	G	exonic	Glyma.20G032400	nonsynonymous SNV
Chr20	4189161	4189161	T	G	exonic	Glyma.20G032400	nonsynonymous SNV
Chr20	4189189	4189189	A	G	exonic	Glyma.20G032400	nonsynonymous SNV
Chr20	4189446	4189446	G	C	exonic	Glyma.20G032400	nonsynonymous SNV
Chr20	4189548	4189548	A	T	exonic	Glyma.20G032400	stopgain
Chr20	4189549	4189549	A	C	exonic	Glyma.20G032400	nonsynonymous SNV
Chr20	4194938	4194938	C	G	exonic	Glyma.20G032500	nonsynonymous SNV
Chr20	4198869	4198869	A	G	exonic	Glyma.20G032500	nonsynonymous SNV
Chr20	4272157	4272157	C	T	exonic	Glyma.20G032700	nonsynonymous SNV
Chr20	4272222	4272222	A	G	exonic	Glyma.20G032700	nonsynonymous SNV
Chr20	4482841	4482841	C	T	exonic	Glyma.20G033100	stopgain
Chr20	4484732	4484732	A	T	exonic	Glyma.20G033100	nonsynonymous SNV
Chr20	4484846	4484846	A	G	exonic	Glyma.20G033100	nonsynonymous SNV
Chr20	4484973	4484973	G	A	exonic	Glyma.20G033100	nonsynonymous SNV
Chr20	4485004	4485004	C	T	exonic	Glyma.20G033100	nonsynonymous SNV
Chr20	4485369	4485369	A	G	exonic	Glyma.20G033100	nonsynonymous SNV
Chr20	4485545	4485545	T	C	exonic	Glyma.20G033100	nonsynonymous SNV
Chr20	4485593	4485593	G	A	exonic	Glyma.20G033100	nonsynonymous SNV
Chr20	4485621	4485621	A	T	exonic	Glyma.20G033100	nonsynonymous SNV
Chr20	4489900	4489900	A	G	exonic	Glyma.20G033100	nonsynonymous SNV
Chr20	4489966	4489966	C	A	exonic	Glyma.20G033100	nonsynonymous SNV
Chr20	4490541	4490541	G	A	exonic	Glyma.20G033100	nonsynonymous SNV
Chr20	4523384	4523384	G	T	exonic	Glyma.20G033300	nonsynonymous SNV
Chr20	4523436	4523436	A	G	exonic	Glyma.20G033300	nonsynonymous SNV
Chr20	4572978	4572978	A	G	exonic	Glyma.20G033400	nonsynonymous SNV
Chr20	4572987	4572987	A	G	exonic	Glyma.20G033400	nonsynonymous SNV
Chr20	4572998	4572998	A	G	exonic	Glyma.20G033400	nonsynonymous SNV
Chr20	4573231	4573231	T	C	exonic	Glyma.20G033400	nonsynonymous SNV
Chr20	4573241	4573241	A	G	exonic	Glyma.20G033400	nonsynonymous SNV
Chr20	4573307	4573307	A	C	exonic	Glyma.20G033400	nonsynonymous SNV
Chr20	4574326	4574326	C	T	exonic	Glyma.20G033500	nonsynonymous SNV
Chr20	4574362	4574362	T	C	exonic	Glyma.20G033500	nonsynonymous SNV
Chr20	4574409	4574409	G	A	exonic	Glyma.20G033500	nonsynonymous SNV
Chr20	4574419	4574419	T	C	exonic	Glyma.20G033500	nonsynonymous SNV
Chr20	4574454	4574454	G	A	exonic	Glyma.20G033500	nonsynonymous SNV
Chr20	4574590	4574590	G	A	exonic	Glyma.20G033500	nonsynonymous SNV
Chr20	4574626	4574626	G	A	exonic	Glyma.20G033500	nonsynonymous SNV
Chr20	4575086	4575086	A	G	exonic	Glyma.20G033500	nonsynonymous SNV
Chr20	4575156	4575156	G	T	exonic	Glyma.20G033500	nonsynonymous SNV
Chr20	4575186	4575186	C	A	exonic	Glyma.20G033500	nonsynonymous SNV
Chr20	4575315	4575315	C	T	exonic	Glyma.20G033500	nonsynonymous SNV
Chr20	4575786	4575786	A	C	exonic	Glyma.20G033500	nonsynonymous SNV
Chr20	4575807	4575807	G	A	exonic	Glyma.20G033500	nonsynonymous SNV
Chr20	4581324	4581324	A	G	exonic	Glyma.20G033600	nonsynonymous SNV
Chr20	4586909	4586909	T	C	exonic	Glyma.20G033700	nonsynonymous SNV
Chr20	4659227	4659227	T	C	exonic	Glyma.20G034000	nonsynonymous SNV
Chr20	4659293	4659293	T	C	exonic	Glyma.20G034000	nonsynonymous SNV
Chr20	4660163	4660163	C	G	exonic	Glyma.20G034000	nonsynonymous SNV
Chr20	4660182	4660182	C	T	exonic	Glyma.20G034000	nonsynonymous SNV
Chr20	4663695	4663695	C	T	exonic	Glyma.20G034000	nonsynonymous SNV
Chr20	4663697	4663697	G	T	exonic	Glyma.20G034000	nonsynonymous SNV
Chr20	4664449	4664449	C	T	exonic	Glyma.20G034000	nonsynonymous SNV
Chr20	4737372	4737372	A	G	exonic	Glyma.20G034300	nonsynonymous SNV
Chr20	4737405	4737405	T	G	exonic	Glyma.20G034300	nonsynonymous SNV
Chr20	4737453	4737453	A	C	exonic	Glyma.20G034300	nonsynonymous SNV
Chr20	4739340	4739340	C	T	exonic	Glyma.20G034400	nonsynonymous SNV
Chr20	4739439	4739439	T	C	exonic	Glyma.20G034400	nonsynonymous SNV
Chr20	4740047	4740047	C	A	exonic	Glyma.20G034400	nonsynonymous SNV
Chr20	4743268	4743268	G	T	exonic	Glyma.20G034500	nonsynonymous SNV
Chr20	4743361	4743361	G	A	exonic	Glyma.20G034500	nonsynonymous SNV
Chr20	4743707	4743707	C	T	exonic	Glyma.20G034500	nonsynonymous SNV
Chr20	4743721	4743721	G	C	exonic	Glyma.20G034500	nonsynonymous SNV
Chr20	4744494	4744494	G	A	exonic	Glyma.20G034500	nonsynonymous SNV
Chr20	4748368	4748368	C	T	exonic	Glyma.20G034700	nonsynonymous SNV
Chr20	4756895	4756895	G	T	exonic	Glyma.20G034600	stopgain
Chr20	4758370	4758370	G	A	exonic	Glyma.20G034600	nonsynonymous SNV
Chr20	4774981	4774981	C	T	exonic	Glyma.20G034900	nonsynonymous SNV
Chr20	7206898	7206898	C	T	exonic	Glyma.20G041000	nonsynonymous SNV
Chr20	7221056	7221056	T	C	exonic	Glyma.20G041100	nonsynonymous SNV
Chr20	7221195	7221195	T	C	exonic	Glyma.20G041100	nonsynonymous SNV
Chr20	7225035	7225035	A	C	exonic	Glyma.20G041100	nonsynonymous SNV
Chr20	7226116	7226116	A	C	exonic	Glyma.20G041100	nonsynonymous SNV
Chr20	7257396	7257396	C	T	exonic	Glyma.20G041300	nonsynonymous SNV
Chr20	7317329	7317329	T	A	exonic	Glyma.20G041600	nonsynonymous SNV
Chr20	8507608	8507608	G	C	exonic	Glyma.20G045700	nonsynonymous SNV
Chr20	8780279	8780279	G	C	exonic	Glyma.20G047000	nonsynonymous SNV
Chr20	11063393	11063393	C	T	exonic	Glyma.20G050800	nonsynonymous SNV
Chr20	11869184	11869184	C	T	exonic	Glyma.20G052500	nonsynonymous SNV
Chr20	11920841	11920841	G	A	exonic	Glyma.20G052700	stopgain
Chr20	14830625	14830625	C	T	exonic	Glyma.20G056700	stopgain
Chr20	23012151	23012151	A	C	exonic	Glyma.20G065100	nonsynonymous SNV
Chr20	23279534	23279534	G	T	exonic	Glyma.20G065800	stopgain
Chr20	24647616	24647616	A	C	exonic	Glyma.20G069500	nonsynonymous SNV
Chr20	24647617	24647617	C	A	exonic	Glyma.20G069500	nonsynonymous SNV
Chr20	24647981	24647981	A	T	exonic	Glyma.20G069500	nonsynonymous SNV
Chr20	24648236	24648236	T	C	exonic	Glyma.20G069500	nonsynonymous SNV
Chr20	24648466	24648466	A	C	exonic	Glyma.20G069500	nonsynonymous SNV
Chr20	24676840	24676840	G	T	exonic	Glyma.20G069600	nonsynonymous SNV
Chr20	24677098	24677098	A	G	exonic	Glyma.20G069600	nonsynonymous SNV
Chr20	24677316	24677316	C	T	exonic	Glyma.20G069600	nonsynonymous SNV
Chr20	24677601	24677601	C	T	exonic	Glyma.20G069600	nonsynonymous SNV
Chr20	24678045	24678045	G	A	exonic	Glyma.20G069600	nonsynonymous SNV
Chr20	24678152	24678152	C	T	exonic	Glyma.20G069600	stopgain
Chr20	24678179	24678179	A	G	exonic	Glyma.20G069600	nonsynonymous SNV
Chr20	24678394	24678394	A	G	exonic	Glyma.20G069600	nonsynonymous SNV
Chr20	24678417	24678417	G	C	exonic	Glyma.20G069600	nonsynonymous SNV
Chr20	24678543	24678543	G	T	exonic	Glyma.20G069600	nonsynonymous SNV
Chr20	24678733	24678733	T	C	exonic	Glyma.20G069600	nonsynonymous SNV
Chr20	24678859	24678859	A	G	exonic	Glyma.20G069600	nonsynonymous SNV
Chr20	24678957	24678957	T	A	exonic	Glyma.20G069600	nonsynonymous SNV
Chr20	25113130	25113130	G	T	exonic	Glyma.20G070600	nonsynonymous SNV
Chr20	25547432	25547432	A	G	exonic	Glyma.20G071700	nonsynonymous SNV
Chr20	25547664	25547664	A	G	exonic	Glyma.20G071700	nonsynonymous SNV
Chr20	25547823	25547823	T	C	exonic	Glyma.20G071700	nonsynonymous SNV
Chr20	25548206	25548206	T	A	exonic	Glyma.20G071700	nonsynonymous SNV
Chr20	25548345	25548345	T	C	exonic	Glyma.20G071700	nonsynonymous SNV
Chr20	25548690	25548690	G	A	exonic	Glyma.20G071700	nonsynonymous SNV
Chr20	25551664	25551664	A	G	exonic	Glyma.20G071800	nonsynonymous SNV
Chr20	25552009	25552009	T	C	exonic	Glyma.20G071800	nonsynonymous SNV
Chr20	25552060	25552060	T	A	exonic	Glyma.20G071800	nonsynonymous SNV
Chr20	25552249	25552249	G	A	exonic	Glyma.20G071800	nonsynonymous SNV
Chr20	25552978	25552978	C	A	exonic	Glyma.20G071800	nonsynonymous SNV
Chr20	25553199	25553199	G	A	exonic	Glyma.20G071800	nonsynonymous SNV
Chr20	25553211	25553211	T	A	exonic	Glyma.20G071800	nonsynonymous SNV
Chr20	25553242	25553242	A	C	exonic	Glyma.20G071800	nonsynonymous SNV
Chr20	25553244	25553244	G	A	exonic	Glyma.20G071800	nonsynonymous SNV
Chr20	25553304	25553304	T	C	exonic	Glyma.20G071800	nonsynonymous SNV
Chr20	25585242	25585242	T	C	exonic	Glyma.20G072000	nonsynonymous SNV
Chr20	25586020	25586020	G	A	exonic	Glyma.20G072000	nonsynonymous SNV
Chr20	25593874	25593874	T	C	exonic	Glyma.20G072100	nonsynonymous SNV
Chr20	25662178	25662178	T	C	exonic	Glyma.20G072400	nonsynonymous SNV
Chr20	25694482	25694482	T	C	exonic	Glyma.20G072800	nonsynonymous SNV
Chr20	25695642	25695642	C	G	exonic	Glyma.20G072800	nonsynonymous SNV
Chr20	25696385	25696385	T	C	exonic	Glyma.20G072800	nonsynonymous SNV
Chr20	25696749	25696749	G	A	exonic	Glyma.20G072800	nonsynonymous SNV
Chr20	25696750	25696750	T	C	exonic	Glyma.20G072800	nonsynonymous SNV
Chr20	25696839	25696839	G	A	exonic	Glyma.20G072800	nonsynonymous SNV
Chr20	25760348	25760348	C	G	exonic	Glyma.20G073000	nonsynonymous SNV
Chr20	25760667	25760667	C	T	exonic	Glyma.20G073000	nonsynonymous SNV
Chr20	25761147	25761147	T	A	exonic	Glyma.20G073000	nonsynonymous SNV
Chr20	25787605	25787605	G	A	exonic	Glyma.20G073100	nonsynonymous SNV
Chr20	25787821	25787821	A	G	exonic	Glyma.20G073100	nonsynonymous SNV
Chr20	25870591	25870591	A	G	exonic	Glyma.20G073200	nonsynonymous SNV
Chr20	25891797	25891797	G	A	exonic	Glyma.20G073300	nonsynonymous SNV
Chr20	25891815	25891815	T	C	exonic	Glyma.20G073300	nonsynonymous SNV
Chr20	25891950	25891950	G	A	exonic	Glyma.20G073300	nonsynonymous SNV
Chr20	25892007	25892007	G	T	exonic	Glyma.20G073300	nonsynonymous SNV
Chr20	25892228	25892228	A	G	exonic	Glyma.20G073300	nonsynonymous SNV
Chr20	25892417	25892417	C	T	exonic	Glyma.20G073300	stopgain
Chr20	25896428	25896428	G	C	exonic	Glyma.20G073400	nonsynonymous SNV
Chr20	25896777	25896777	G	A	exonic	Glyma.20G073400	nonsynonymous SNV
Chr20	25900157	25900157	G	A	exonic	Glyma.20G073400	nonsynonymous SNV
Chr20	25936753	25936753	T	C	exonic	Glyma.20G073600	nonsynonymous SNV
Chr20	25936754	25936754	G	A	exonic	Glyma.20G073600	stopgain
Chr20	25937111	25937111	T	G	exonic	Glyma.20G073600	nonsynonymous SNV
Chr20	25937217	25937217	T	A	exonic	Glyma.20G073600	nonsynonymous SNV
Chr20	25937532	25937532	A	G	exonic	Glyma.20G073600	nonsynonymous SNV
Chr20	25937560	25937560	T	C	exonic	Glyma.20G073600	nonsynonymous SNV
Chr20	25937603	25937603	C	T	exonic	Glyma.20G073600	stopgain
Chr20	25937676	25937676	T	A	exonic	Glyma.20G073600	nonsynonymous SNV
Chr20	25937739	25937739	A	G	exonic	Glyma.20G073600	nonsynonymous SNV
Chr20	25937790	25937790	T	G	exonic	Glyma.20G073600	nonsynonymous SNV
Chr20	25937953	25937953	A	G	exonic	Glyma.20G073600	nonsynonymous SNV
Chr20	25937959	25937959	A	C	exonic	Glyma.20G073600	nonsynonymous SNV
Chr20	25938211	25938211	T	C	exonic	Glyma.20G073600	nonsynonymous SNV
Chr20	25938219	25938219	A	T	exonic	Glyma.20G073600	nonsynonymous SNV
Chr20	25938495	25938495	A	G	exonic	Glyma.20G073600	nonsynonymous SNV
Chr20	25938647	25938647	G	A	exonic	Glyma.20G073600	nonsynonymous SNV
Chr20	25938674	25938674	A	T	exonic	Glyma.20G073600	nonsynonymous SNV
Chr20	25938701	25938701	C	T	exonic	Glyma.20G073600	nonsynonymous SNV
Chr20	25938705	25938705	T	C	exonic	Glyma.20G073600	nonsynonymous SNV
Chr20	25938772	25938772	C	T	exonic	Glyma.20G073600	stopgain
Chr20	25939304	25939304	T	G	exonic	Glyma.20G073600	nonsynonymous SNV
Chr20	25940104	25940104	T	C	exonic	Glyma.20G073500	nonsynonymous SNV
Chr20	25941834	25941834	T	A	exonic	Glyma.20G073500	nonsynonymous SNV
Chr20	25949485	25949485	A	T	exonic	Glyma.20G073500	nonsynonymous SNV
Chr20	26371443	26371443	C	T	exonic	Glyma.20G074200	nonsynonymous SNV
Chr20	26376000	26376000	A	G	exonic	Glyma.20G074200	nonsynonymous SNV
Chr20	26385164	26385164	C	T	exonic	Glyma.20G074200	nonsynonymous SNV
Chr20	26618779	26618779	G	A	exonic	Glyma.20G074300	nonsynonymous SNV
Chr20	26619068	26619068	A	T	exonic	Glyma.20G074300	nonsynonymous SNV
Chr20	26717958	26717958	G	A	exonic	Glyma.20G074400	nonsynonymous SNV
Chr20	26717965	26717965	A	T	exonic	Glyma.20G074400	nonsynonymous SNV
Chr20	26719919	26719919	C	T	exonic	Glyma.20G074400	nonsynonymous SNV
Chr20	26720012	26720012	A	C	exonic	Glyma.20G074400	nonsynonymous SNV
Chr20	26720495	26720495	G	A	exonic	Glyma.20G074400	nonsynonymous SNV
Chr20	26720510	26720510	A	T	exonic	Glyma.20G074400	nonsynonymous SNV
Chr20	26720511	26720511	A	G	exonic	Glyma.20G074400	nonsynonymous SNV
Chr20	26803688	26803688	A	G	exonic	Glyma.20G074600	nonsynonymous SNV
Chr20	26803844	26803844	A	G	exonic	Glyma.20G074600	nonsynonymous SNV
Chr20	26804875	26804875	G	A	exonic	Glyma.20G074600	nonsynonymous SNV
Chr20	26805151	26805151	C	T	exonic	Glyma.20G074600	nonsynonymous SNV
Chr20	26805180	26805180	A	G	exonic	Glyma.20G074600	nonsynonymous SNV
Chr20	26805660	26805660	C	A	exonic	Glyma.20G074600	nonsynonymous SNV
Chr20	27024610	27024610	G	A	exonic	Glyma.20G075000	nonsynonymous SNV
Chr20	27024612	27024612	G	T	exonic	Glyma.20G075000	nonsynonymous SNV
Chr20	27162992	27162992	A	T	exonic	Glyma.20G075100	nonsynonymous SNV
Chr20	27288977	27288977	C	G	exonic	Glyma.20G075400	nonsynonymous SNV
Chr20	27289059	27289059	T	C	exonic	Glyma.20G075400	nonsynonymous SNV
Chr20	27289505	27289505	A	G	exonic	Glyma.20G075400	nonsynonymous SNV
Chr20	27289551	27289551	T	C	exonic	Glyma.20G075400	nonsynonymous SNV
Chr20	27289570	27289570	G	T	exonic	Glyma.20G075400	nonsynonymous SNV
Chr20	27337698	27337698	C	A	exonic	Glyma.20G075600	nonsynonymous SNV
Chr20	27337863	27337863	A	G	exonic	Glyma.20G075600	nonsynonymous SNV
Chr20	27337944	27337944	C	T	exonic	Glyma.20G075600	nonsynonymous SNV
Chr20	27344753	27344753	G	A	exonic	Glyma.20G075700	nonsynonymous SNV
Chr20	27364379	27364379	T	A	exonic	Glyma.20G075800	nonsynonymous SNV
Chr20	27364446	27364446	C	T	exonic	Glyma.20G075800	nonsynonymous SNV
Chr20	27364613	27364613	G	A	exonic	Glyma.20G075800	nonsynonymous SNV
Chr20	27364970	27364970	T	G	exonic	Glyma.20G075800	nonsynonymous SNV
Chr20	27456253	27456253	G	A	exonic	Glyma.20G076000	nonsynonymous SNV
Chr20	27582416	27582416	A	G	exonic	Glyma.20G076100	nonsynonymous SNV
Chr20	27582871	27582871	C	A	exonic	Glyma.20G076100	nonsynonymous SNV
Chr20	27583086	27583086	A	G	exonic	Glyma.20G076100	nonsynonymous SNV
Chr20	27583146	27583146	G	A	exonic	Glyma.20G076100	nonsynonymous SNV
Chr20	27585567	27585567	T	C	exonic	Glyma.20G076100	stoploss
Chr20	27647370	27647370	C	T	exonic	Glyma.20G076300	nonsynonymous SNV
Chr20	27675123	27675123	A	C	exonic	Glyma.20G076400	stoploss
Chr20	27675815	27675815	T	C	exonic	Glyma.20G076400	nonsynonymous SNV
Chr20	27676545	27676545	A	G	exonic	Glyma.20G076400	nonsynonymous SNV
Chr20	27703224	27703224	C	T	exonic	Glyma.20G076500	nonsynonymous SNV
Chr20	27773342	27773342	C	T	exonic	Glyma.20G076700	nonsynonymous SNV
Chr20	27778911	27778911	T	C	exonic	Glyma.20G076800	nonsynonymous SNV
Chr20	27779538	27779538	G	A	exonic	Glyma.20G076800	stopgain
Chr20	27779885	27779885	G	A	exonic	Glyma.20G076800	nonsynonymous SNV
Chr20	27779915	27779915	T	C	exonic	Glyma.20G076800	nonsynonymous SNV
Chr20	27780048	27780048	T	C	exonic	Glyma.20G076800	nonsynonymous SNV
Chr20	27781817	27781817	G	A	exonic	Glyma.20G076700	nonsynonymous SNV
Chr20	27804463	27804463	A	G	exonic	Glyma.20G076900	nonsynonymous SNV
Chr20	27804527	27804527	T	A	exonic	Glyma.20G076900	nonsynonymous SNV
Chr20	27804750	27804750	T	G	exonic	Glyma.20G076900	nonsynonymous SNV
Chr20	27804855	27804855	T	C	exonic	Glyma.20G076900	nonsynonymous SNV
Chr20	27826206	27826206	G	A	exonic	Glyma.20G077000	nonsynonymous SNV
Chr20	27833618	27833618	C	A	exonic	Glyma.20G077100	nonsynonymous SNV
Chr20	27834488	27834488	A	T	exonic	Glyma.20G077100	nonsynonymous SNV
Chr20	27834798	27834798	T	G	exonic	Glyma.20G077100	nonsynonymous SNV
Chr20	27997157	27997157	G	A	exonic	Glyma.20G077300	nonsynonymous SNV
Chr20	28150751	28150751	G	A	exonic	Glyma.20G077500	nonsynonymous SNV
Chr20	28151133	28151133	C	T	exonic	Glyma.20G077500	nonsynonymous SNV
Chr20	28151547	28151547	C	T	exonic	Glyma.20G077500	nonsynonymous SNV
Chr20	28151730	28151730	G	A	exonic	Glyma.20G077500	nonsynonymous SNV
Chr20	28151816	28151816	T	C	exonic	Glyma.20G077500	nonsynonymous SNV
Chr20	28548752	28548752	A	C	exonic	Glyma.20G077800	nonsynonymous SNV
Chr20	28548997	28548997	G	A	exonic	Glyma.20G077800	nonsynonymous SNV
Chr20	28549094	28549094	G	A	exonic	Glyma.20G077800	nonsynonymous SNV
Chr20	28549228	28549228	A	G	exonic	Glyma.20G077800	nonsynonymous SNV
Chr20	28549249	28549249	G	A	exonic	Glyma.20G077800	nonsynonymous SNV
Chr20	28549533	28549533	T	G	exonic	Glyma.20G077800	nonsynonymous SNV
Chr20	28549655	28549655	A	T	exonic	Glyma.20G077800	nonsynonymous SNV
Chr20	28549682	28549682	T	C	exonic	Glyma.20G077800	nonsynonymous SNV
Chr20	28549715	28549715	T	C	exonic	Glyma.20G077800	nonsynonymous SNV
Chr20	28549880	28549880	G	A	exonic	Glyma.20G077800	nonsynonymous SNV
Chr20	28550822	28550822	G	A	exonic	Glyma.20G077800	nonsynonymous SNV
Chr20	28551114	28551114	G	C	exonic	Glyma.20G077800	nonsynonymous SNV
Chr20	28870023	28870023	C	A	exonic	Glyma.20G078000	nonsynonymous SNV
Chr20	28943089	28943089	T	C	exonic	Glyma.20G078100	nonsynonymous SNV
Chr20	29042395	29042395	G	A	exonic	Glyma.20G078300	nonsynonymous SNV
Chr20	29062110	29062110	T	C	exonic	Glyma.20G078400	nonsynonymous SNV
Chr20	29081640	29081640	G	A	exonic	Glyma.20G078500	nonsynonymous SNV
Chr20	29182541	29182541	G	A	exonic	Glyma.20G078700	nonsynonymous SNV
Chr20	29378881	29378881	C	T	exonic	Glyma.20G079000	nonsynonymous SNV
Chr20	29378938	29378938	C	T	exonic	Glyma.20G079000	nonsynonymous SNV
Chr20	29406915	29406915	C	T	exonic	Glyma.20G079200	nonsynonymous SNV
Chr20	29407063	29407063	C	A	exonic	Glyma.20G079200	nonsynonymous SNV
Chr20	29407072	29407072	G	A	exonic	Glyma.20G079200	nonsynonymous SNV
Chr20	29407170	29407170	C	T	exonic	Glyma.20G079200	stopgain
Chr20	29408783	29408783	G	A	exonic	Glyma.20G079200	nonsynonymous SNV
Chr20	29611345	29611345	C	T	exonic	Glyma.20G079600	nonsynonymous SNV
Chr20	30227005	30227005	C	T	exonic	Glyma.20G080800	nonsynonymous SNV
Chr20	30227096	30227096	A	T	exonic	Glyma.20G080800	nonsynonymous SNV
Chr20	30415537	30415537	G	T	exonic	Glyma.20G080900	stopgain
Chr20	30419938	30419938	G	A	exonic	Glyma.20G080900	nonsynonymous SNV
Chr20	30505485	30505485	G	A	exonic	Glyma.20G081200	nonsynonymous SNV
Chr20	30615675	30615675	A	T	exonic	Glyma.20G081300	nonsynonymous SNV
Chr20	30615751	30615751	C	A	exonic	Glyma.20G081300	stopgain
Chr20	30615870	30615870	G	A	exonic	Glyma.20G081300	nonsynonymous SNV
Chr20	30616551	30616551	G	C	exonic	Glyma.20G081300	nonsynonymous SNV
Chr20	30755234	30755234	T	C	exonic	Glyma.20G081500	nonsynonymous SNV
Chr20	30761493	30761493	A	T	exonic	Glyma.20G081500	nonsynonymous SNV
Chr20	31132344	31132344	G	A	exonic	Glyma.20G082500	nonsynonymous SNV
Chr20	31666767	31666767	C	A	exonic	Glyma.20G084500	nonsynonymous SNV
Chr20	31687414	31687414	G	A	exonic	Glyma.20G084700	nonsynonymous SNV
Chr20	31690158	31690158	C	T	exonic	Glyma.20G084800	stopgain
Chr20	31708482	31708482	C	G	exonic	Glyma.20G084900	nonsynonymous SNV
Chr20	31708642	31708642	T	G	exonic	Glyma.20G084900	nonsynonymous SNV
Chr20	31709533	31709533	G	A	exonic	Glyma.20G084900	nonsynonymous SNV
Chr20	31709725	31709725	T	C	exonic	Glyma.20G084900	nonsynonymous SNV
Chr20	31709770	31709770	G	A	exonic	Glyma.20G084900	nonsynonymous SNV
Chr20	31709780	31709780	T	C	exonic	Glyma.20G084900	nonsynonymous SNV
Chr20	31824346	31824346	C	G	exonic	Glyma.20G085300	nonsynonymous SNV
Chr20	31824576	31824576	A	G	exonic;splicing	Glyma.20G085300	nonsynonymous SNV
Chr20	31824654	31824654	A	G	exonic	Glyma.20G085300	nonsynonymous SNV
Chr20	31824746	31824746	G	C	exonic	Glyma.20G085300	nonsynonymous SNV
Chr20	31825053	31825053	A	G	exonic	Glyma.20G085300	nonsynonymous SNV
Chr20	31825347	31825347	A	C	exonic	Glyma.20G085300	nonsynonymous SNV
Chr20	31825373	31825373	G	A	exonic	Glyma.20G085300	nonsynonymous SNV
Chr20	31825569	31825569	C	T	exonic	Glyma.20G085300	nonsynonymous SNV
Chr20	31828936	31828936	A	C	exonic	Glyma.20G085400	nonsynonymous SNV
Chr20	31829035	31829035	C	T	exonic	Glyma.20G085400	nonsynonymous SNV
Chr20	31832369	31832369	A	T	exonic	Glyma.20G085400	nonsynonymous SNV
Chr20	32079589	32079589	G	C	exonic	Glyma.20G086200	nonsynonymous SNV
Chr20	32161821	32161821	G	A	exonic	Glyma.20G086400	nonsynonymous SNV
Chr20	32162011	32162011	G	T	exonic	Glyma.20G086400	nonsynonymous SNV
Chr20	32163747	32163747	A	C	exonic	Glyma.20G086400	nonsynonymous SNV
Chr20	32164697	32164697	A	G	exonic	Glyma.20G086400	nonsynonymous SNV
Chr20	32219536	32219536	G	A	exonic	Glyma.20G086500	nonsynonymous SNV
Chr20	32219714	32219714	C	T	exonic	Glyma.20G086500	nonsynonymous SNV
Chr20	32219788	32219788	G	A	exonic	Glyma.20G086500	nonsynonymous SNV
Chr20	32220471	32220471	T	A	exonic	Glyma.20G086500	nonsynonymous SNV
Chr20	32220833	32220833	G	A	exonic	Glyma.20G086500	nonsynonymous SNV
Chr20	32220897	32220897	G	T	exonic	Glyma.20G086500	nonsynonymous SNV
Chr20	32220968	32220968	C	T	exonic	Glyma.20G086500	nonsynonymous SNV
Chr20	32221088	32221088	C	A	exonic	Glyma.20G086500	stopgain
Chr20	32221202	32221202	C	T	exonic	Glyma.20G086500	nonsynonymous SNV
Chr20	32221347	32221347	T	A	exonic	Glyma.20G086500	nonsynonymous SNV
Chr20	32221405	32221405	A	G	exonic	Glyma.20G086500	nonsynonymous SNV
Chr20	32221535	32221535	T	C	exonic	Glyma.20G086500	nonsynonymous SNV
Chr20	32221598	32221598	G	A	exonic	Glyma.20G086500	stopgain
Chr20	32221789	32221789	A	G	exonic	Glyma.20G086500	nonsynonymous SNV
Chr20	32221931	32221931	T	C	exonic	Glyma.20G086500	nonsynonymous SNV
Chr20	32222292	32222292	T	G	exonic	Glyma.20G086500	nonsynonymous SNV
Chr20	32233163	32233163	A	G	exonic	Glyma.20G086600	nonsynonymous SNV
Chr20	32255502	32255502	G	T	exonic	Glyma.20G086700	nonsynonymous SNV
Chr20	32256030	32256030	C	G	exonic	Glyma.20G086700	nonsynonymous SNV
Chr20	32257563	32257563	C	T	exonic	Glyma.20G086700	nonsynonymous SNV
Chr20	32324244	32324244	G	C	exonic	Glyma.20G086800	nonsynonymous SNV
Chr20	32388535	32388535	G	A	exonic	Glyma.20G086900	nonsynonymous SNV
Chr20	32388544	32388544	C	T	exonic	Glyma.20G086900	stopgain
Chr20	32388915	32388915	C	T	exonic	Glyma.20G086900	nonsynonymous SNV
Chr20	32388968	32388968	G	T	exonic	Glyma.20G086900	nonsynonymous SNV
Chr20	32529819	32529819	A	T	exonic	Glyma.20G087000	nonsynonymous SNV
Chr20	32536517	32536517	A	G	exonic	Glyma.20G087100	nonsynonymous SNV
Chr20	32681884	32681884	A	T	exonic	Glyma.20G087300	nonsynonymous SNV
Chr20	32683765	32683765	C	T	exonic	Glyma.20G087400	nonsynonymous SNV
Chr20	32683868	32683868	C	T	exonic	Glyma.20G087400	nonsynonymous SNV
Chr20	32714501	32714501	T	A	exonic	Glyma.20G087500	nonsynonymous SNV
Chr20	32766317	32766317	T	C	exonic	Glyma.20G087700	nonsynonymous SNV
Chr20	32880635	32880635	T	A	exonic	Glyma.20G087900	nonsynonymous SNV
Chr20	32883920	32883920	C	T	exonic	Glyma.20G087900	nonsynonymous SNV
Chr20	32926782	32926782	A	T	exonic	Glyma.20G088000	stoploss
Chr20	32926792	32926792	A	T	exonic	Glyma.20G088000	nonsynonymous SNV
Chr20	32928000	32928000	C	T	exonic	Glyma.20G088000	nonsynonymous SNV
Chr20	32960861	32960861	C	T	exonic	Glyma.20G088500	nonsynonymous SNV
Chr20	33098178	33098178	A	G	exonic	Glyma.20G089200	nonsynonymous SNV
Chr20	33098509	33098509	C	T	exonic	Glyma.20G089200	nonsynonymous SNV
Chr20	33110731	33110731	G	T	exonic	Glyma.20G089300	nonsynonymous SNV
Chr20	33112959	33112959	G	T	exonic	Glyma.20G089300	nonsynonymous SNV
Chr20	33117202	33117202	T	G	exonic	Glyma.20G089300	nonsynonymous SNV
Chr20	33124159	33124159	A	G	exonic	Glyma.20G089300	nonsynonymous SNV
Chr20	33124571	33124571	G	C	exonic	Glyma.20G089300	nonsynonymous SNV
Chr20	33139445	33139445	C	T	exonic	Glyma.20G089400	nonsynonymous SNV
Chr20	33151568	33151568	G	C	exonic	Glyma.20G089500	nonsynonymous SNV
Chr20	33155537	33155537	G	C	exonic	Glyma.20G089600	nonsynonymous SNV
Chr20	33156861	33156861	A	T	exonic	Glyma.20G089600	nonsynonymous SNV
Chr20	33158923	33158923	G	A	exonic	Glyma.20G089600	nonsynonymous SNV
Chr20	33182269	33182269	T	A	exonic	Glyma.20G089800	nonsynonymous SNV
Chr20	33906854	33906854	A	C	exonic	Glyma.20G096100	nonsynonymous SNV
Chr20	33933828	33933828	T	G	exonic	Glyma.20G096400	nonsynonymous SNV
Chr20	33958248	33958248	G	C	exonic	Glyma.20G096700	nonsynonymous SNV
Chr20	33958984	33958984	A	G	exonic	Glyma.20G096700	nonsynonymous SNV
Chr20	33997097	33997097	C	A	exonic	Glyma.20G096800	nonsynonymous SNV
Chr20	34017305	34017305	T	C	exonic	Glyma.20G097000	nonsynonymous SNV
Chr20	34017307	34017307	C	T	exonic	Glyma.20G097000	nonsynonymous SNV
Chr20	34048831	34048831	T	A	exonic	Glyma.20G097500	nonsynonymous SNV
Chr20	34074375	34074375	T	C	exonic	Glyma.20G097600	nonsynonymous SNV
Chr20	34078783	34078783	T	G	exonic	Glyma.20G097700	nonsynonymous SNV
Chr20	34080038	34080038	C	G	exonic	Glyma.20G097700	nonsynonymous SNV
Chr20	34088756	34088756	T	G	exonic	Glyma.20G097700	nonsynonymous SNV
Chr20	34090234	34090234	A	T	exonic	Glyma.20G097700	stopgain
Chr20	34090235	34090235	G	A	exonic	Glyma.20G097700	nonsynonymous SNV
Chr20	34120495	34120495	G	A	exonic	Glyma.20G097900	nonsynonymous SNV
Chr20	34120515	34120515	T	C	exonic	Glyma.20G097900	nonsynonymous SNV
Chr20	34120519	34120519	C	A	exonic	Glyma.20G097900	nonsynonymous SNV
Chr20	34120721	34120721	C	T	exonic	Glyma.20G097900	nonsynonymous SNV
Chr20	34121022	34121022	A	T	exonic	Glyma.20G097900	nonsynonymous SNV
Chr20	34121211	34121211	G	C	exonic	Glyma.20G097900	nonsynonymous SNV
Chr20	34121243	34121243	A	G	exonic	Glyma.20G097900	nonsynonymous SNV
Chr20	34121282	34121282	C	A	exonic	Glyma.20G097900	nonsynonymous SNV
Chr20	34129587	34129587	T	C	exonic	Glyma.20G098000	nonsynonymous SNV
Chr20	34130812	34130812	C	T	exonic	Glyma.20G098000	nonsynonymous SNV
Chr20	34130878	34130878	A	G	exonic	Glyma.20G098000	nonsynonymous SNV
Chr20	34130891	34130891	G	T	exonic	Glyma.20G098000	nonsynonymous SNV
Chr20	34143886	34143886	A	G	exonic	Glyma.20G098300	nonsynonymous SNV
Chr20	34184663	34184663	G	A	exonic	Glyma.20G098600	nonsynonymous SNV
Chr20	34193364	34193364	C	T	exonic	Glyma.20G098700	nonsynonymous SNV
Chr20	34389272	34389272	G	A	exonic	Glyma.20G100500	nonsynonymous SNV
Chr20	34392019	34392019	T	C	exonic	Glyma.20G100600	nonsynonymous SNV
Chr20	34402211	34402211	G	A	exonic	Glyma.20G100700	nonsynonymous SNV
Chr20	34402238	34402238	C	T	exonic	Glyma.20G100700	nonsynonymous SNV
Chr20	34402300	34402300	G	A	exonic	Glyma.20G100700	nonsynonymous SNV
Chr20	34402350	34402350	C	G	exonic	Glyma.20G100700	nonsynonymous SNV
Chr20	34402468	34402468	T	C	exonic	Glyma.20G100700	nonsynonymous SNV
Chr20	34402485	34402485	G	T	exonic	Glyma.20G100700	nonsynonymous SNV
Chr20	34402685	34402685	G	A	exonic	Glyma.20G100700	nonsynonymous SNV
Chr20	34402831	34402831	G	T	exonic	Glyma.20G100700	nonsynonymous SNV
Chr20	34402881	34402881	G	T	exonic	Glyma.20G100700	stoploss
Chr20	34410492	34410492	A	G	exonic	Glyma.20G100800	nonsynonymous SNV
Chr20	34411023	34411023	C	T	exonic	Glyma.20G100800	nonsynonymous SNV
Chr20	34422547	34422547	G	T	exonic	Glyma.20G100900	nonsynonymous SNV
Chr20	34422832	34422832	C	T	exonic	Glyma.20G100900	nonsynonymous SNV
Chr20	34422853	34422853	C	T	exonic	Glyma.20G100900	nonsynonymous SNV
Chr20	34423091	34423091	A	T	exonic	Glyma.20G100900	nonsynonymous SNV
Chr20	34434306	34434306	G	A	exonic	Glyma.20G101000	nonsynonymous SNV
Chr20	34446565	34446565	C	T	exonic	Glyma.20G101200	nonsynonymous SNV
Chr20	34523483	34523483	G	C	exonic	Glyma.20G102300	nonsynonymous SNV
Chr20	34524206	34524206	G	T	exonic	Glyma.20G102300	nonsynonymous SNV
Chr20	34666065	34666065	A	G	exonic	Glyma.20G104200	nonsynonymous SNV
Chr20	34737809	34737809	C	A	exonic	Glyma.20G105100	nonsynonymous SNV
Chr20	34891667	34891667	C	T	exonic	Glyma.20G106400	nonsynonymous SNV
Chr20	34979734	34979734	A	T	exonic	Glyma.20G107100	nonsynonymous SNV
Chr20	35026148	35026148	T	C	exonic	Glyma.20G107600	nonsynonymous SNV
Chr20	35044910	35044910	T	C	exonic	Glyma.20G107900	nonsynonymous SNV
Chr20	35045330	35045330	T	A	exonic	Glyma.20G107900	nonsynonymous SNV
Chr20	35045540	35045540	C	T	exonic	Glyma.20G107900	nonsynonymous SNV
Chr20	35049335	35049335	T	G	exonic	Glyma.20G108000	nonsynonymous SNV
Chr20	35058025	35058025	T	C	exonic	Glyma.20G108100	nonsynonymous SNV
Chr20	35058063	35058063	G	A	exonic	Glyma.20G108100	nonsynonymous SNV
Chr20	35058137	35058137	G	C	exonic	Glyma.20G108100	nonsynonymous SNV
Chr20	35076216	35076216	T	G	exonic	Glyma.20G108400	nonsynonymous SNV
Chr20	35077199	35077199	A	C	exonic	Glyma.20G108400	nonsynonymous SNV
Chr20	35077267	35077267	G	T	exonic	Glyma.20G108400	nonsynonymous SNV
Chr20	35080302	35080302	A	T	exonic	Glyma.20G108500	nonsynonymous SNV
Chr20	35101785	35101785	G	A	exonic	Glyma.20G108600	nonsynonymous SNV
Chr20	35110385	35110385	C	T	exonic	Glyma.20G108700	nonsynonymous SNV
Chr20	35114871	35114871	G	A	exonic	Glyma.20G108700	stopgain
Chr20	35121210	35121210	C	T	exonic	Glyma.20G108900	nonsynonymous SNV
Chr20	35151397	35151397	T	C	exonic	Glyma.20G109000	nonsynonymous SNV
Chr20	35174768	35174768	G	A	exonic	Glyma.20G109200	nonsynonymous SNV
Chr20	35194240	35194240	G	A	exonic	Glyma.20G109400	nonsynonymous SNV
Chr20	35194246	35194246	A	G	exonic	Glyma.20G109400	nonsynonymous SNV
Chr20	35213384	35213384	C	T	exonic	Glyma.20G109800	nonsynonymous SNV
Chr20	35229756	35229756	G	A	exonic	Glyma.20G110000	nonsynonymous SNV
Chr20	35247226	35247226	C	T	exonic	Glyma.20G110300	nonsynonymous SNV
Chr20	35261306	35261306	G	A	exonic	Glyma.20G110400	nonsynonymous SNV
Chr20	35321874	35321874	C	A	exonic	Glyma.20G111100	nonsynonymous SNV
Chr20	35327044	35327044	G	C	exonic	Glyma.20G111200	nonsynonymous SNV
Chr20	35352248	35352248	G	A	exonic	Glyma.20G111400	nonsynonymous SNV
Chr20	35352957	35352957	C	T	exonic	Glyma.20G111500	nonsynonymous SNV
Chr20	35367704	35367704	A	G	exonic	Glyma.20G111800	nonsynonymous SNV
Chr20	35397343	35397343	T	A	exonic	Glyma.20G111900	nonsynonymous SNV
Chr20	35407554	35407554	A	G	exonic	Glyma.20G112000	nonsynonymous SNV
Chr20	35407632	35407632	G	A	exonic	Glyma.20G112000	nonsynonymous SNV
Chr20	35407671	35407671	C	A	exonic	Glyma.20G112000	nonsynonymous SNV
Chr20	35407836	35407836	A	G	exonic	Glyma.20G112000	nonsynonymous SNV
Chr20	35407874	35407874	C	T	exonic	Glyma.20G112000	nonsynonymous SNV
Chr20	35407884	35407884	T	C	exonic	Glyma.20G112000	nonsynonymous SNV
Chr20	35407967	35407967	G	T	exonic	Glyma.20G112000	stopgain
Chr20	35408003	35408003	C	T	exonic	Glyma.20G112000	nonsynonymous SNV
Chr20	35408039	35408039	G	A	exonic	Glyma.20G112000	nonsynonymous SNV
Chr20	35408118	35408118	C	T	exonic	Glyma.20G112000	nonsynonymous SNV
Chr20	35408148	35408148	A	G	exonic	Glyma.20G112000	nonsynonymous SNV
Chr20	35418473	35418473	G	A	exonic	Glyma.20G112100	nonsynonymous SNV
Chr20	35420051	35420051	T	C	exonic	Glyma.20G112100	nonsynonymous SNV
Chr20	35423106	35423106	C	T	exonic	Glyma.20G112200	nonsynonymous SNV
Chr20	35467955	35467955	C	A	exonic	Glyma.20G112500	nonsynonymous SNV
Chr20	35525574	35525574	C	G	exonic	Glyma.20G113200	nonsynonymous SNV
Chr20	35537620	35537620	T	C	exonic	Glyma.20G113400	nonsynonymous SNV
Chr20	35538320	35538320	C	T	exonic	Glyma.20G113400	nonsynonymous SNV
Chr20	35558617	35558617	G	A	exonic	Glyma.20G113600	nonsynonymous SNV
Chr20	35558706	35558706	A	G	exonic	Glyma.20G113600	nonsynonymous SNV
Chr20	35562929	35562929	T	A	exonic	Glyma.20G113700	nonsynonymous SNV
Chr20	35576999	35576999	A	G	exonic	Glyma.20G113900	nonsynonymous SNV
Chr20	35577018	35577018	G	A	exonic	Glyma.20G113900	nonsynonymous SNV
Chr20	35577050	35577050	G	T	exonic	Glyma.20G113900	stopgain
Chr20	35592951	35592951	C	T	exonic	Glyma.20G114200	nonsynonymous SNV
Chr20	35593078	35593078	G	T	exonic	Glyma.20G114200	nonsynonymous SNV
Chr20	35594309	35594309	A	G	exonic	Glyma.20G114200	nonsynonymous SNV
Chr20	35604365	35604365	G	A	exonic	Glyma.20G114300	nonsynonymous SNV
Chr20	35621046	35621046	G	T	exonic	Glyma.20G114500	nonsynonymous SNV
Chr20	35621115	35621115	G	T	exonic	Glyma.20G114500	nonsynonymous SNV
Chr20	35621149	35621149	T	G	exonic	Glyma.20G114500	nonsynonymous SNV
Chr20	35630559	35630559	A	G	exonic	Glyma.20G114600	nonsynonymous SNV
Chr20	35644976	35644976	G	A	exonic	Glyma.20G114800	nonsynonymous SNV
Chr20	35683148	35683148	A	T	exonic	Glyma.20G115000	nonsynonymous SNV
Chr20	35683294	35683294	T	C	exonic	Glyma.20G115000	nonsynonymous SNV
Chr20	35684085	35684085	A	G	exonic	Glyma.20G115000	nonsynonymous SNV
Chr20	35686661	35686661	C	T	exonic	Glyma.20G115100	nonsynonymous SNV
Chr20	35709911	35709911	T	G	exonic	Glyma.20G115400	nonsynonymous SNV
Chr20	35709992	35709992	A	G	exonic	Glyma.20G115400	nonsynonymous SNV
Chr20	35710015	35710015	A	C	exonic	Glyma.20G115400	nonsynonymous SNV
Chr20	35710074	35710074	C	T	exonic	Glyma.20G115400	nonsynonymous SNV
Chr20	35710092	35710092	T	C	exonic	Glyma.20G115400	nonsynonymous SNV
Chr20	35710182	35710182	C	T	exonic	Glyma.20G115400	nonsynonymous SNV
Chr20	35710401	35710401	C	T	exonic	Glyma.20G115400	nonsynonymous SNV
Chr20	35933202	35933202	A	G	exonic	Glyma.20G116700	nonsynonymous SNV
Chr20	35933235	35933235	A	C	exonic	Glyma.20G116700	nonsynonymous SNV
Chr20	35933251	35933251	T	C	exonic	Glyma.20G116700	nonsynonymous SNV
Chr20	35933274	35933274	C	G	exonic	Glyma.20G116700	nonsynonymous SNV
Chr20	35933687	35933687	C	G	exonic	Glyma.20G116700	nonsynonymous SNV
Chr20	35933800	35933800	T	G	exonic	Glyma.20G116700	nonsynonymous SNV
Chr20	35942745	35942745	A	T	exonic	Glyma.20G116900	nonsynonymous SNV
Chr20	35942747	35942747	T	C	exonic	Glyma.20G116900	nonsynonymous SNV
Chr20	35964399	35964399	G	C	exonic	Glyma.20G117000	nonsynonymous SNV
Chr20	36155587	36155587	C	T	exonic	Glyma.20G118800	nonsynonymous SNV
Chr20	36159385	36159385	C	G	exonic	Glyma.20G118900	nonsynonymous SNV
Chr20	36159399	36159399	C	T	exonic	Glyma.20G118900	nonsynonymous SNV
Chr20	36160900	36160900	G	C	exonic	Glyma.20G118900	nonsynonymous SNV
Chr20	36160946	36160946	G	A	exonic	Glyma.20G118900	nonsynonymous SNV
Chr20	36161250	36161250	A	G	exonic	Glyma.20G118900	nonsynonymous SNV
Chr20	36161414	36161414	T	C	exonic	Glyma.20G118900	nonsynonymous SNV
Chr20	36161501	36161501	G	A	exonic	Glyma.20G118900	nonsynonymous SNV
Chr20	36171268	36171268	G	A	exonic	Glyma.20G119000	nonsynonymous SNV
Chr20	36171302	36171302	G	T	exonic	Glyma.20G119000	nonsynonymous SNV
Chr20	36171307	36171307	T	A	exonic	Glyma.20G119000	nonsynonymous SNV
Chr20	36171593	36171593	C	G	exonic	Glyma.20G119000	nonsynonymous SNV
Chr20	36220503	36220503	G	T	exonic	Glyma.20G119300	nonsynonymous SNV
Chr20	36220566	36220566	C	T	exonic	Glyma.20G119300	nonsynonymous SNV
Chr20	36223639	36223639	A	C	exonic	Glyma.20G119300	nonsynonymous SNV
Chr20	36229181	36229181	A	T	exonic	Glyma.20G119400	nonsynonymous SNV
Chr20	36229263	36229263	C	T	exonic	Glyma.20G119400	nonsynonymous SNV
Chr20	36229350	36229350	C	T	exonic	Glyma.20G119400	nonsynonymous SNV
Chr20	36230208	36230208	C	T	exonic	Glyma.20G119400	nonsynonymous SNV
Chr20	36234897	36234897	T	A	exonic	Glyma.20G119400	nonsynonymous SNV
Chr20	36234945	36234945	A	G	exonic	Glyma.20G119400	nonsynonymous SNV
Chr20	36235006	36235006	C	A	exonic	Glyma.20G119400	nonsynonymous SNV
Chr20	36235016	36235016	G	T	exonic	Glyma.20G119400	nonsynonymous SNV
Chr20	36236072	36236072	C	T	exonic	Glyma.20G119600	nonsynonymous SNV
Chr20	36236297	36236297	T	C	exonic	Glyma.20G119600	nonsynonymous SNV
Chr20	36236589	36236589	A	T	exonic	Glyma.20G119600	nonsynonymous SNV
Chr20	36243000	36243000	T	A	exonic	Glyma.20G119700	nonsynonymous SNV
Chr20	36243001	36243001	T	A	exonic	Glyma.20G119700	nonsynonymous SNV
Chr20	36256095	36256095	G	C	exonic	Glyma.20G120000	nonsynonymous SNV
Chr20	36256225	36256225	G	C	exonic	Glyma.20G120000	nonsynonymous SNV
Chr20	36270257	36270257	T	C	exonic	Glyma.20G120200	nonsynonymous SNV
Chr20	36271029	36271029	G	C	exonic	Glyma.20G120200	nonsynonymous SNV
Chr20	36271918	36271918	T	A	exonic	Glyma.20G120200	nonsynonymous SNV
Chr20	36271954	36271954	C	T	exonic	Glyma.20G120200	nonsynonymous SNV
Chr20	36272044	36272044	A	G	exonic	Glyma.20G120200	nonsynonymous SNV
Chr20	36272311	36272311	G	T	exonic	Glyma.20G120200	nonsynonymous SNV
Chr20	36281247	36281247	C	G	exonic	Glyma.20G120200	nonsynonymous SNV
Chr20	36281429	36281429	G	A	exonic	Glyma.20G120200	nonsynonymous SNV
Chr20	36281534	36281534	G	C	exonic	Glyma.20G120200	nonsynonymous SNV
Chr20	36281572	36281572	C	A	exonic	Glyma.20G120200	nonsynonymous SNV
Chr20	36281707	36281707	C	G	exonic	Glyma.20G120200	nonsynonymous SNV
Chr20	36281755	36281755	T	C	exonic	Glyma.20G120200	nonsynonymous SNV
Chr20	36313419	36313419	A	C	exonic	Glyma.20G120400	nonsynonymous SNV
Chr20	36335487	36335487	A	G	exonic	Glyma.20G120700	nonsynonymous SNV
Chr20	36335749	36335749	G	A	exonic	Glyma.20G120700	nonsynonymous SNV
Chr20	36335847	36335847	C	T	exonic	Glyma.20G120700	nonsynonymous SNV
Chr20	36336354	36336354	G	A	exonic	Glyma.20G120700	nonsynonymous SNV
Chr20	36336571	36336571	T	A	exonic	Glyma.20G120700	nonsynonymous SNV
Chr20	36353010	36353010	A	G	exonic	Glyma.20G120900	nonsynonymous SNV
Chr20	36353085	36353085	G	T	exonic	Glyma.20G120900	nonsynonymous SNV
Chr20	36353223	36353223	T	C	exonic	Glyma.20G120900	nonsynonymous SNV
Chr20	36354686	36354686	C	A	exonic	Glyma.20G120900	nonsynonymous SNV
Chr20	36362289	36362289	G	A	exonic	Glyma.20G121000	nonsynonymous SNV
Chr20	36367084	36367084	C	T	exonic	Glyma.20G121100	nonsynonymous SNV
Chr20	36367299	36367299	T	G	exonic	Glyma.20G121100	nonsynonymous SNV
Chr20	36367461	36367461	G	A	exonic	Glyma.20G121100	nonsynonymous SNV
Chr20	36368573	36368573	C	A	exonic	Glyma.20G121100	nonsynonymous SNV
Chr20	36397907	36397907	A	T	exonic	Glyma.20G121300	nonsynonymous SNV
Chr20	36414717	36414717	C	A	exonic	Glyma.20G121500	nonsynonymous SNV
Chr20	36418774	36418774	G	A	exonic	Glyma.20G121500	nonsynonymous SNV
Chr20	36421323	36421323	C	T	exonic	Glyma.20G121600	nonsynonymous SNV
Chr20	36421343	36421343	G	C	exonic	Glyma.20G121600	nonsynonymous SNV
Chr20	36422159	36422159	G	C	exonic	Glyma.20G121600	nonsynonymous SNV
Chr20	36422206	36422206	G	T	exonic	Glyma.20G121600	stopgain
Chr20	36422441	36422441	A	G	exonic	Glyma.20G121600	nonsynonymous SNV
Chr20	36521203	36521203	A	G	exonic	Glyma.20G122400	nonsynonymous SNV
Chr20	36525964	36525964	G	T	exonic	Glyma.20G122500	nonsynonymous SNV
Chr20	36539853	36539853	G	C	exonic	Glyma.20G122600	nonsynonymous SNV
Chr20	36540285	36540285	G	A	exonic	Glyma.20G122600	nonsynonymous SNV
Chr20	36545998	36545998	T	A	exonic	Glyma.20G122600	nonsynonymous SNV
Chr20	36601187	36601187	C	T	exonic	Glyma.20G123300	nonsynonymous SNV
Chr20	36604283	36604283	C	T	exonic	Glyma.20G123300	nonsynonymous SNV
Chr20	36604290	36604290	T	G	exonic	Glyma.20G123300	nonsynonymous SNV
Chr20	36604368	36604368	T	A	exonic	Glyma.20G123300	nonsynonymous SNV
Chr20	36607530	36607530	A	G	exonic	Glyma.20G123400	nonsynonymous SNV
Chr20	36608230	36608230	G	C	exonic	Glyma.20G123400	nonsynonymous SNV
Chr20	36608814	36608814	C	T	exonic	Glyma.20G123400	nonsynonymous SNV
Chr20	36612016	36612016	G	A	exonic	Glyma.20G123500	nonsynonymous SNV
Chr20	36641753	36641753	A	G	exonic	Glyma.20G123700	nonsynonymous SNV
Chr20	36646149	36646149	T	C	exonic	Glyma.20G123800	nonsynonymous SNV
Chr20	36646168	36646168	G	A	exonic	Glyma.20G123800	nonsynonymous SNV
Chr20	36646290	36646290	A	G	exonic	Glyma.20G123800	nonsynonymous SNV
Chr20	36646353	36646353	T	C	exonic	Glyma.20G123800	nonsynonymous SNV
Chr20	36663441	36663441	C	T	exonic	Glyma.20G124100	nonsynonymous SNV
Chr20	36667366	36667366	A	C	exonic	Glyma.20G124100	nonsynonymous SNV
Chr20	36669644	36669644	C	T	exonic	Glyma.20G124100	nonsynonymous SNV
Chr20	36708180	36708180	A	G	exonic	Glyma.20G124700	nonsynonymous SNV
Chr20	36713318	36713318	G	A	exonic	Glyma.20G124800	nonsynonymous SNV
Chr20	36713758	36713758	C	G	exonic	Glyma.20G124800	nonsynonymous SNV
Chr20	36727736	36727736	A	G	exonic	Glyma.20G125000	nonsynonymous SNV
Chr20	36735559	36735559	A	T	exonic	Glyma.20G125100	nonsynonymous SNV
Chr20	36735910	36735910	T	A	exonic	Glyma.20G125100	nonsynonymous SNV
Chr20	36736111	36736111	G	T	exonic	Glyma.20G125100	nonsynonymous SNV
Chr20	36736146	36736146	G	A	exonic	Glyma.20G125100	nonsynonymous SNV
Chr20	36736256	36736256	G	A	exonic	Glyma.20G125100	nonsynonymous SNV
Chr20	36779726	36779726	A	G	exonic	Glyma.20G125600	nonsynonymous SNV
Chr20	36779894	36779894	C	G	exonic	Glyma.20G125600	nonsynonymous SNV
Chr20	36786448	36786448	A	C	exonic	Glyma.20G125600	nonsynonymous SNV
Chr20	36786543	36786543	T	G	exonic	Glyma.20G125600	nonsynonymous SNV
Chr20	36786553	36786553	G	C	exonic	Glyma.20G125600	nonsynonymous SNV
Chr20	36786586	36786586	C	A	exonic	Glyma.20G125600	nonsynonymous SNV
Chr20	36786679	36786679	A	G	exonic	Glyma.20G125600	nonsynonymous SNV
Chr20	36795454	36795454	T	C	exonic	Glyma.20G125800	nonsynonymous SNV
Chr20	36802428	36802428	C	T	exonic	Glyma.20G125900	nonsynonymous SNV
Chr20	36802658	36802658	A	G	exonic	Glyma.20G125900	nonsynonymous SNV
Chr20	36802768	36802768	A	T	exonic	Glyma.20G125900	nonsynonymous SNV
Chr20	36802773	36802773	T	A	exonic	Glyma.20G125900	stopgain
Chr20	36802988	36802988	G	A	exonic	Glyma.20G125900	nonsynonymous SNV
Chr20	36803039	36803039	G	C	exonic	Glyma.20G125900	nonsynonymous SNV
Chr20	36803051	36803051	A	G	exonic	Glyma.20G125900	nonsynonymous SNV
Chr20	36823428	36823428	A	T	exonic	Glyma.20G126100	nonsynonymous SNV
Chr20	36824280	36824280	A	T	exonic	Glyma.20G126100	nonsynonymous SNV
Chr20	36824377	36824377	C	T	exonic	Glyma.20G126100	nonsynonymous SNV
Chr20	36867266	36867266	A	C	exonic	Glyma.20G126500	nonsynonymous SNV
Chr20	36885076	36885076	A	G	exonic	Glyma.20G126700	nonsynonymous SNV
Chr20	36906086	36906086	C	G	exonic	Glyma.20G126800	nonsynonymous SNV
Chr20	36909234	36909234	C	T	exonic	Glyma.20G126900	nonsynonymous SNV
Chr20	36925203	36925203	T	C	exonic	Glyma.20G127100	nonsynonymous SNV
Chr20	36925209	36925209	C	T	exonic	Glyma.20G127100	nonsynonymous SNV
Chr20	36925441	36925441	C	T	exonic	Glyma.20G127100	nonsynonymous SNV
Chr20	36925545	36925545	C	A	exonic	Glyma.20G127100	nonsynonymous SNV
Chr20	36925551	36925551	T	C	exonic	Glyma.20G127100	nonsynonymous SNV
Chr20	36938142	36938142	G	A	exonic	Glyma.20G127300	nonsynonymous SNV
Chr20	36947752	36947752	T	C	exonic	Glyma.20G127400	nonsynonymous SNV
Chr20	36953516	36953516	A	G	exonic	Glyma.20G127600	nonsynonymous SNV
Chr20	36953540	36953540	A	G	exonic	Glyma.20G127600	nonsynonymous SNV
Chr20	36954630	36954630	C	G	exonic	Glyma.20G127600	nonsynonymous SNV
Chr20	36954684	36954684	G	A	exonic	Glyma.20G127600	nonsynonymous SNV
Chr20	36955919	36955919	G	A	exonic	Glyma.20G127600	nonsynonymous SNV
Chr20	36960169	36960169	T	C	exonic	Glyma.20G127700	nonsynonymous SNV
Chr20	36960199	36960199	A	C	exonic	Glyma.20G127700	nonsynonymous SNV
Chr20	36974109	36974109	A	T	exonic	Glyma.20G128100	nonsynonymous SNV
Chr20	36974141	36974141	G	A	exonic	Glyma.20G128100	nonsynonymous SNV
Chr20	36974777	36974777	A	T	exonic	Glyma.20G128100	nonsynonymous SNV
Chr20	36975041	36975041	C	A	exonic	Glyma.20G128100	nonsynonymous SNV
Chr20	37006623	37006623	T	A	exonic	Glyma.20G128500	nonsynonymous SNV
Chr20	37016119	37016119	C	A	exonic	Glyma.20G128600	nonsynonymous SNV
Chr20	37034576	37034576	G	T	exonic	Glyma.20G128900	nonsynonymous SNV
Chr20	37052008	37052008	G	T	exonic	Glyma.20G129200	nonsynonymous SNV
Chr20	37052309	37052309	C	T	exonic	Glyma.20G129200	nonsynonymous SNV
Chr20	37073893	37073893	A	G	exonic	Glyma.20G129500	nonsynonymous SNV
Chr20	37074008	37074008	A	G	exonic	Glyma.20G129500	nonsynonymous SNV
Chr20	37074020	37074020	C	G	exonic	Glyma.20G129500	nonsynonymous SNV
Chr20	37075639	37075639	T	C	exonic	Glyma.20G129600	nonsynonymous SNV
Chr20	37087668	37087668	T	A	exonic	Glyma.20G129800	nonsynonymous SNV
Chr20	37087934	37087934	C	T	exonic	Glyma.20G129800	nonsynonymous SNV
Chr20	37095839	37095839	C	G	exonic	Glyma.20G130000	nonsynonymous SNV
Chr20	37095855	37095855	G	A	exonic	Glyma.20G130000	nonsynonymous SNV
Chr20	37101848	37101848	C	T	exonic	Glyma.20G130100	nonsynonymous SNV
Chr20	37106612	37106612	A	G	exonic	Glyma.20G130200	nonsynonymous SNV
Chr20	37112630	37112630	A	C	exonic	Glyma.20G130300	nonsynonymous SNV
Chr20	37112662	37112662	T	A	exonic	Glyma.20G130300	nonsynonymous SNV
Chr20	37130324	37130324	C	G	exonic	Glyma.20G130400	nonsynonymous SNV
Chr20	37131895	37131895	A	G	exonic	Glyma.20G130400	nonsynonymous SNV
Chr20	37143275	37143275	G	A	exonic	Glyma.20G130600	nonsynonymous SNV
Chr20	37235915	37235915	G	A	exonic	Glyma.20G131700	nonsynonymous SNV
Chr20	37238543	37238543	A	G	exonic	Glyma.20G131800	nonsynonymous SNV
Chr20	37238578	37238578	C	T	exonic	Glyma.20G131800	stopgain
Chr20	37334502	37334502	G	C	exonic	Glyma.20G133200	nonsynonymous SNV
Chr20	37488777	37488777	A	C	exonic	Glyma.20G135400	nonsynonymous SNV
Chr20	37490025	37490025	C	T	exonic	Glyma.20G135400	nonsynonymous SNV
Chr20	37504668	37504668	G	T	exonic	Glyma.20G135500	nonsynonymous SNV
Chr20	37504808	37504808	G	A	exonic	Glyma.20G135500	nonsynonymous SNV
Chr20	37504817	37504817	A	T	exonic	Glyma.20G135500	nonsynonymous SNV
Chr20	37528119	37528119	C	G	exonic	Glyma.20G135800	nonsynonymous SNV
Chr20	37580800	37580800	T	C	exonic	Glyma.20G136200	nonsynonymous SNV
Chr20	37581312	37581312	T	G	exonic	Glyma.20G136200	nonsynonymous SNV
Chr20	37581812	37581812	T	C	exonic	Glyma.20G136200	nonsynonymous SNV
Chr20	37611475	37611475	G	A	exonic	Glyma.20G136500	nonsynonymous SNV
Chr20	37624262	37624262	A	G	exonic	Glyma.20G136600	nonsynonymous SNV
Chr20	37646325	37646325	G	A	exonic	Glyma.20G136800	nonsynonymous SNV
Chr20	37646392	37646392	A	G	exonic	Glyma.20G136800	nonsynonymous SNV
Chr20	37652141	37652141	C	T	exonic	Glyma.20G136900	nonsynonymous SNV
Chr20	37746914	37746914	T	C	exonic	Glyma.20G138000	nonsynonymous SNV
Chr20	37747225	37747225	A	G	exonic	Glyma.20G138000	nonsynonymous SNV
Chr20	37747283	37747283	A	G	exonic	Glyma.20G138000	nonsynonymous SNV
Chr20	37765710	37765710	C	A	exonic	Glyma.20G138200	nonsynonymous SNV
Chr20	37791205	37791205	A	C	exonic	Glyma.20G138500	nonsynonymous SNV
Chr20	37795239	37795239	G	T	exonic	Glyma.20G138600	nonsynonymous SNV
Chr20	37796380	37796380	T	C	exonic	Glyma.20G138600	nonsynonymous SNV
Chr20	37796791	37796791	A	T	exonic	Glyma.20G138600	nonsynonymous SNV
Chr20	37796861	37796861	A	T	exonic	Glyma.20G138600	nonsynonymous SNV
Chr20	37797056	37797056	T	G	exonic	Glyma.20G138600	nonsynonymous SNV
Chr20	37805994	37805994	G	T	exonic	Glyma.20G138700	nonsynonymous SNV
Chr20	37808937	37808937	A	C	exonic	Glyma.20G138700	nonsynonymous SNV
Chr20	37809776	37809776	T	A	exonic	Glyma.20G138700	nonsynonymous SNV
Chr20	37810588	37810588	C	G	exonic	Glyma.20G138700	nonsynonymous SNV
Chr20	37811972	37811972	C	T	exonic	Glyma.20G138800	nonsynonymous SNV
Chr20	37832287	37832287	G	A	exonic	Glyma.20G139000	nonsynonymous SNV
Chr20	37832380	37832380	C	T	exonic	Glyma.20G139000	nonsynonymous SNV
Chr20	37832458	37832458	C	T	exonic	Glyma.20G139000	nonsynonymous SNV
Chr20	37832708	37832708	G	T	exonic	Glyma.20G139000	nonsynonymous SNV
Chr20	37832729	37832729	T	A	exonic	Glyma.20G139000	nonsynonymous SNV
Chr20	37832824	37832824	A	C	exonic	Glyma.20G139000	nonsynonymous SNV
Chr20	37832890	37832890	G	A	exonic	Glyma.20G139000	nonsynonymous SNV
Chr20	37833047	37833047	C	T	exonic	Glyma.20G139000	nonsynonymous SNV
Chr20	37841343	37841343	T	C	exonic	Glyma.20G139100	nonsynonymous SNV
Chr20	37844956	37844956	C	T	exonic	Glyma.20G139200	nonsynonymous SNV
Chr20	37845119	37845119	A	T	exonic	Glyma.20G139200	nonsynonymous SNV
Chr20	37847492	37847492	C	T	exonic	Glyma.20G139200	nonsynonymous SNV
Chr20	37847495	37847495	T	A	exonic	Glyma.20G139200	nonsynonymous SNV
Chr20	37847693	37847693	T	A	exonic	Glyma.20G139200	nonsynonymous SNV
Chr20	37851469	37851469	G	A	exonic	Glyma.20G139300	nonsynonymous SNV
Chr20	37851565	37851565	C	T	exonic	Glyma.20G139300	nonsynonymous SNV
Chr20	37851688	37851688	C	G	exonic	Glyma.20G139300	nonsynonymous SNV
Chr20	37851694	37851694	C	T	exonic	Glyma.20G139300	nonsynonymous SNV
Chr20	37851754	37851754	C	T	exonic	Glyma.20G139300	nonsynonymous SNV
Chr20	37851906	37851906	C	A	exonic	Glyma.20G139300	nonsynonymous SNV
Chr20	37851946	37851946	G	C	exonic	Glyma.20G139300	nonsynonymous SNV
Chr20	37851969	37851969	A	C	exonic	Glyma.20G139300	nonsynonymous SNV
Chr20	37851991	37851991	C	A	exonic	Glyma.20G139300	nonsynonymous SNV
Chr20	37858620	37858620	A	G	exonic	Glyma.20G139400	nonsynonymous SNV
Chr20	37880555	37880555	G	A	exonic	Glyma.20G139600	nonsynonymous SNV
Chr20	37898075	37898075	T	G	exonic	Glyma.20G139900	nonsynonymous SNV
Chr20	37898571	37898571	T	G	exonic	Glyma.20G139900	nonsynonymous SNV
Chr20	37898766	37898766	T	C	exonic	Glyma.20G139900	nonsynonymous SNV
Chr20	37898808	37898808	C	G	exonic	Glyma.20G139900	nonsynonymous SNV
Chr20	37898992	37898992	C	G	exonic	Glyma.20G139900	nonsynonymous SNV
Chr20	37899228	37899228	A	G	exonic	Glyma.20G139900	nonsynonymous SNV

## Sheet: Table S8
Table S8. The RNA-seq data of genes within the QTL region of qSPC_20-1 and qSPC_20-2.
Glyma.ID	RR5.rep1_FPKM	RR5.rep2_FPKM	RR5.rep3_FPKM	NR5.rep1_FPKM	NR5.rep2_FPKM	NR5.rep3_FPKM	RR6.rep1_FPKM	RR6.rep2_FPKM	RR6.rep3_FPKM	NR6.rep1_FPKM	NR6.rep2_FPKM	NR6.rep3_FPKM	RR7.rep1_FPKM	RR7.rep2_FPKM	RR7.rep3_FPKM	NR7.rep1_FPKM	NR7.rep2_FPKM	NR7.rep3_FPKM
Glyma.20g079400	50.5475	59.8561	66.0192	47.7301	51.4738	54.5931	50.9864	45.337	46.8305	38.1318	50.6421	52.5516	21.1734	30.2711	26.1537	40.2239	22.8498	18.5369
Glyma.20g079500	0.980639	0.84752	1.59467	3.41572	3.51685	2.07185	0.636606	1.57766	1.59952	3.50637	1.98427	2.78261	1.8298	0.488243	1.43308	1.10708	1.2545	5.19032
Glyma.20g079600	30.8456	31.888	30.405	48.629	51.9001	49.4135	36.4602	41.6835	42.8317	59.7836	60.391	48.8945	39.9943	34.2991	40.0366	46.1284	44.6242	54.4984
Glyma.20g080000	0.89149	0.5297	0.425244	0	0	0	0	0.16607	0	0	0	0.0795032	0.653501	0.976487	3.31399	0	0	0
Glyma.20g080200	6.95362	5.50888	9.24906	8.08985	6.50084	7.45864	10.4172	11.2097	12.9739	8.32763	7.9371	7.71181	7.05781	5.73686	6.09058	3.19823	9.85676	4.20169
Glyma.20g080400	0	0	0	0	0	0	0	0	0	0	0	0.0795032	0	0.122061	0	0	0	0
Glyma.20g080900	0.89149	1.69504	1.27573	0.98876	0.852569	1.24311	0.8681	2.24194	1.24407	0.701274	0.60391	1.74907	7.31921	8.66632	6.53842	1.84513	3.04663	19.7727
Glyma.20g081000	0	0	0.106311	0	0.106571	0	2.14131	4.0687	1.86611	0	0.172546	0.0795032	116.977	108.634	65.1155	0	0.448034	15.4474
Glyma.20g081100	0	0	0	0	0.106571	0	0.0578733	0	0	0	0.0862728	0	0	0.122061	0	0.123009	0.0896069	0.123579
Glyma.20g081500	11.6785	11.3356	10.7374	5.03369	3.51685	5.17961	4.16688	6.72582	5.42061	9.55486	5.694	4.05466	8.75691	6.10304	8.5089	2.95222	3.67388	6.30254
Glyma.20g081600	64.5439	69.1788	67.7201	60.4042	60.4258	54.6967	44.6203	46.3334	42.4762	62.1504	84.2022	78.3107	17.9059	14.8914	15.5847	13.9	25.8068	24.4687
Glyma.20g081700	3.03107	5.50888	5.10293	4.76402	4.26284	3.21136	3.76177	1.74373	2.39929	5.1719	5.26264	3.02112	1.4377	1.46473	2.41832	19.1894	8.06462	9.26844
Glyma.20g081800	52.5088	57.6314	49.222	71.73	62.1309	77.3834	66.0913	51.5646	62.4703	37.2552	44.1717	48.0994	28.1005	19.8959	19.6153	6.15045	22.9394	27.8053
Glyma.20g081900	0	0	0	0	0.106571	0	0	0	0	0.0876593	0	0	0	0	0	0	0	0
Glyma.20g082000	9.2715	9.0049	7.44177	10.0674	7.67312	12.7418	8.39163	15.6936	11.8187	8.41529	9.14492	9.8584	9.27972	8.4222	4.3888	7.87257	10.3944	12.1108
Glyma.20g082300	0	0	0.212622	0.449436	0.106571	0.207185	0	0.0830348	0	0.175319	0.517637	0.477019	0	0	0	0	0.0896069	0
Glyma.20g082600	0	0	0	0.539324	0.106571	0.207185	0	0.0830348	0	1.75319	0.776455	1.19255	0	0	0	0	0	0
Glyma.20g082700	0.089149	0.31782	0	4.31459	5.96798	4.0401	0	0	0.0888624	5.96083	4.745	7.3938	0	0	0.35827	5.78142	14.3371	0
Glyma.20g082800	138.805	97.9945	133.101	4.9438	0.745998	1.96825	70.8369	65.8466	61.4928	3.85701	1.898	3.97516	18.6901	19.2856	10.3003	4.0593	3.40506	52.8919
Glyma.20g082900	0	0	0	0	0	0	0	0	0	0.175319	0	0	0	0	0	0	0.179214	0
Glyma.20g083000	8.7366	7.73362	8.29226	4.13481	2.34456	4.97243	21.5867	25.8238	23.7263	1.9285	0.862728	1.19255	17.7752	24.9004	15.4952	1.72213	1.61292	8.52696
Glyma.20g083100	1.06979	1.16534	1.38204	1.79775	0.745998	2.17544	0.17362	0.332139	0.622037	0.350637	1.03527	1.43106	0	0	0.268702	0	0.179214	0.617896
Glyma.20g083300	248.102	313.053	377.83	182.201	281.348	280.424	269.921	260.812	300.977	129.823	197.737	177.61	85.0858	109.366	91.9857	66.3018	50.7175	42.3876
Glyma.20g083500	26.923	26.2731	25.4083	41.1684	31.3319	31.3885	19.0982	28.2318	18.0391	28.1386	25.1917	39.5926	1.4377	1.34267	2.95572	18.3283	16.4877	0.370737
Glyma.20g083600	30.3998	24.79	30.6176	45.0335	55.8432	49.5171	59.6674	32.7157	36.0781	60.1343	41.0658	44.7603	6.14291	9.27662	10.3898	35.9186	22.4913	24.5922
Glyma.20g083700	0.178298	0	0.106311	1.34831	2.13142	1.96825	0.231493	0.249104	0.177725	1.13957	1.20782	2.86212	1.0456	0.610304	1.43308	1.10708	1.07528	8.15622
Glyma.20g083800	158.596	242.285	215.28	102.202	109.768	143.786	974.818	527.188	500.296	408.755	128.374	144.855	4.83591	7.93395	8.06107	72.4523	93.908	145.205
Glyma.20g084000	91.4669	95.452	125.128	99.685	120.745	124.829	169.395	155.275	135.16	148.232	78.5945	103.911	43.2618	50.2891	49.9786	16.7292	24.2835	13.223
Glyma.20g084100	30.8456	31.4642	29.6608	39.5504	51.3673	38.122	29.6311	20.6757	27.9917	30.8561	32.0935	28.7007	17.9059	21.4827	15.316	31.3673	30.0183	16.5596
Glyma.20g084200	50.9041	68.3313	47.521	26.7864	33.1436	28.4879	17.9407	13.9498	22.0379	28.7522	19.1526	10.0174	29.1461	22.9474	33.6773	5.5354	4.83877	2.59516
Glyma.20g084500	97.6181	118.547	115.454	88.8086	101.243	103.074	86.0576	91.6704	85.6634	78.3674	71.2613	73.779	38.0338	28.3181	30.4529	43.4222	54.8394	50.6674
Glyma.20g084900	0.178298	0	0.106311	0.0898873	0.213142	0	0	0	0	0.0876593	0	0.0795032	0.653501	0.366182	0	0	0	0
Glyma.20g085000	0	0	0.212622	0.98876	0.213142	0.414369	0	0	0	0.613615	0.172546	0.477019	0	0	0	0	0	0
Glyma.20g085100	0	0	0	0.539324	2.55771	0.725146	0.0578733	0.16607	0.0888624	0	0	0	0	0	0.179135	0	0	0
Glyma.20g085200	0	0	0	0.179775	0.106571	0	0.0578733	0	0.0888624	0	0	0.0795032	0	0	0	0	0	0
Glyma.20g085300	0.089149	0.31782	0.212622	0	0.106571	0.310777	2.54643	3.8196	3.99881	0	0	0.0795032	0.1307	0	0.179135	0	0	0
Glyma.20g085400	78.2728	106.894	77.0755	211.774	194.386	189.056	130.157	123.39	135.515	180.666	182.122	184.209	80.5113	70.6732	61.2641	227.444	252.512	60.6774
Glyma.20g085500	0	0	0	0	0	0	0	0.0830348	0	1.22723	1.03527	0.159006	0	0	0	0	0	0
Glyma.20g085700	5.08149	3.39008	4.99662	3.41572	5.32855	4.66165	3.06729	7.47313	6.3981	1.84085	2.50191	1.82857	3.79031	3.17358	2.06005	0.369027	0.806462	1.60653
Glyma.20g085800	125.789	169.398	195.506	93.2131	171.26	175.071	85.9997	55.1351	72.1563	72.2313	109.308	82.5243	63.1282	74.335	66.459	20.6655	16.3981	22.7386
Glyma.20g085900	2.85277	0.84752	0.850488	0	0.319713	0.207185	1.21534	0.913382	0.888624	0.0876593	0	0	4.44381	2.68534	3.13486	0	0	1.73011
Glyma.20g086000	9.0932	11.9712	9.568	1.88763	2.13142	1.24311	14.9313	6.14457	8.44193	0	0.431364	0.477019	12.1551	16.4782	17.3761	0	0.896069	14.4588
Glyma.20g086100	2.58532	0.63564	2.12622	0	0.532855	0	2.02557	3.5705	3.37677	0	0.431364	0	3.13681	4.15007	3.04529	0	0.0896069	2.22442
Glyma.20g086200	4.81405	3.28414	4.57138	6.29211	4.90227	6.21554	2.54643	4.56691	1.59952	5.96083	6.12537	5.16771	7.44991	4.51625	10.9272	0.492036	4.03231	2.348
Glyma.20g086400	0.089149	0	0	2.06741	1.81171	0.93233	0	0.16607	0.177725	1.75319	1.63918	0.318013	3.0061	1.70885	0.35827	0	0	0
Glyma.20g086500	3.74426	3.60196	2.76409	42.6964	35.275	39.4686	4.51412	4.64995	2.1327	33.1352	68.4143	52.8696	0.522801	3.66182	2.32875	36.4107	45.8787	25.7045
Glyma.20g086700	67.6641	67.8016	56.1322	147.954	138.649	132.391	60.5934	51.2325	58.116	113.343	128.633	109.317	130.962	96.0619	96.1058	174.304	197.852	102.2
Glyma.20g086800	0	0	0	0.269662	0.745998	0.207185	0	0	0	0.0876593	0.0862728	4.53168	0	0	0	0.123009	1.16489	0
Glyma.20g086900	0	0	0.106311	0	0	0	0	0	0	0	0	0	0	0	0	0	0	0
Glyma.20g087000	12.1243	14.196	14.352	13.2134	8.52569	11.6023	26.043	10.1302	14.3069	8.06465	12.7684	4.05466	9.01831	14.6473	9.04631	0.246018	4.83877	6.17896
Glyma.20g087200	9.98469	3.28414	5.52818	0.719098	0.319713	0	3.35665	2.98925	3.46564	0	0	0	0	0	0	0	0	3.83095
Glyma.20g087300	0	0.10594	0	0	0.106571	0	0.0578733	0.0830348	0	0	0	0.0795032	0	0	0.0895674	0	0	0
Glyma.20g087600	24.4268	30.2989	22.8569	23.9999	29.7333	28.7986	31.5988	30.6398	28.5248	81.1725	45.2069	41.3417	5.48941	11.1075	12.002	18.6974	21.3264	15.3238
Glyma.20g087700	7.93426	5.08512	4.25244	3.32583	3.94313	5.49039	4.57199	6.72582	5.59833	5.87317	5.00382	4.21367	2.7447	1.22061	2.95572	1.84513	10.3944	6.30254
Glyma.20g087800	0.089149	0.42376	0.212622	0.269662	0.532855	0.103592	0.52086	0.664278	0.0888624	0.262978	0.517637	0.23851	1.0456	0.854426	1.70178	0.246018	0	0
Glyma.20g087900	29.33	42.2701	37.3152	30.7414	37.9393	34.4962	28.5315	15.6105	22.2156	17.9702	19.2388	18.4447	0	0.732365	0.179135	6.27346	6.5413	6.30254
Glyma.20g088000	0	0	0	0.719098	0.319713	0.828738	0.405113	0	0.444312	1.31489	0.345091	0.715529	0.522801	0.976487	0	0.246018	1.3441	23.8508
Glyma.20g088200	40.7411	32.6295	38.0594	150.112	118.507	142.543	86.4627	82.5366	83.353	89.9384	118.97	140.323	65.8729	59.6877	62.6076	25.9549	39.8751	39.051
Glyma.20g088500	7.13192	6.99204	8.18595	15.5505	15.4528	15.4352	17.7671	10.8776	12.5296	5.34722	6.72928	11.687	10.0639	5.24862	8.86717	23.0027	4.12192	37.9388
Glyma.20g088600	24.8726	25.6375	22.6443	32.8088	36.8736	32.528	20.1978	23.0837	23.282	31.4697	27.0897	25.3615	18.8208	14.2811	15.4056	20.7885	23.3874	10.7514
Glyma.20g088700	0.534894	0.10594	0.850488	0.269662	1.06571	0.414369	0.34724	0.747313	0	0.525956	0.862728	0.397516	0	0.244122	0.268702	0.123009	0.358427	0
Glyma.20g088800	0.980639	0.63564	1.80729	1.16853	1.70514	1.96825	0.405113	1.82677	0.799762	0.350637	0.60391	1.98758	0.653501	0.488243	0.537404	0.369027	0.268821	0
Glyma.20g088900	0	0	0.106311	0	0	0	0.115747	0.332139	0	0	0	0	0	0	0.0895674	0	0	0
Glyma.20g089100	0	0	0	0	0.106571	0.103592	0	0	0	0.262978	0.172546	0.318013	0	0	0	0	0.0896069	0
Glyma.20g089300	11.946	9.11084	11.1627	29.3931	17.3711	19.061	7.17629	11.2927	9.15283	23.1421	23.725	29.0187	8.88761	8.05601	8.15063	45.3903	48.2981	38.3095
Glyma.20g089400	123.026	118.017	153.194	111.46	126.393	125.45	166.039	126.877	128.851	107.558	95.9353	114.723	48.8819	49.0685	36.8122	28.6611	26.2548	19.6491
Glyma.20g089500	21.2175	38.5622	31.787	17.1685	23.9785	26.1052	22.7442	14.5311	18.0391	25.2459	20.3604	18.3652	2.0912	2.07503	4.29924	24.3558	13.7099	11.8636
Glyma.20g089600	15.6902	25.6375	22.0064	10.5168	9.37826	11.8095	9.78059	9.29989	8.61966	6.13615	10.6116	8.10933	10.0639	8.78838	11.2855	14.392	14.3371	11.74
Glyma.20g089700	17.5624	11.7593	14.6709	15.0112	16.0922	18.543	23.2651	20.1774	21.5047	22.3531	20.4467	15.0261	23.3953	27.8299	18.003	23.9867	28.1366	19.1548
Glyma.20g089800	0	0.31782	0.212622	0	0	0	0.115747	0.249104	0	0	0.0862728	0.0795032	0	0	0	0.369027	0	0
Glyma.20g089900	0	0	0	0.0898873	0.106571	0	0	0	0	0	0.0862728	0	0	0	0	0	0	0
Glyma.20g090000	23.357	28.6038	23.3884	3.32583	1.59857	4.45447	24.4804	24.9104	28.436	6.66211	6.21164	5.72423	13.2007	14.8914	9.22544	3.32124	10.3944	16.3124
Glyma.20g090100	112.863	127.976	152.025	60.9436	87.0686	89.7109	85.5368	71.4099	98.9039	38.9207	73.4181	50.246	40.3864	37.9609	30.0946	33.7045	31.9897	25.2101
Glyma.20g090200	1.06979	0.63564	0.318933	1.88763	0.95914	1.65748	0.231493	0.0830348	0.266587	0.788934	0.949001	1.35155	0.1307	0	0	0.246018	1.07528	0.247158
Glyma.20g090300	95.9243	123.208	132.251	59.775	77.6903	89.6073	67.6539	52.3949	56.4276	52.2449	42.3599	53.7442	21.1734	20.6283	19.9735	47.2354	21.9537	21.7499
Glyma.20g090400	3.03107	0.74158	0.9568	10.2471	13.428	12.6383	8.97036	9.63203	9.06397	8.67827	8.97237	10.3354	0.522801	0.610304	0.447837	1.84513	4.39074	21.0085
Glyma.20g090500	0.713192	0.95346	2.12622	3.32583	2.02485	4.35087	16.436	20.3435	14.7512	8.50295	5.52146	3.10063	4.18241	9.0325	5.28448	1.59912	3.22585	0.123579
Glyma.20g090700	0.089149	0	0	0	0.426284	0	1.33109	3.90263	2.48815	0	0	0.318013	0	0.732365	0.179135	2.09115	0.179214	11.9872
Glyma.20g090800	2.76362	2.96632	3.18933	0.539324	0	0.310777	1.33109	1.57766	1.06635	0.525956	0.258818	0.159006	0.784201	0.122061	0.626972	0	0	0.123579
Glyma.20g090900	0.624043	0.5297	0.850488	0.269662	0.426284	0.207185	0.405113	0.830348	0.622037	0.350637	0.258818	0.23851	0	0.244122	0.447837	0.123009	0.448034	0.247158
Glyma.20g091100	3.12021	2.1188	2.65778	3.14605	1.81171	2.48621	2.6043	2.82318	2.48815	10.6068	9.31746	4.45218	15.2919	14.037	18.0926	5.04337	5.46602	113.569
Glyma.20g091200	5.70554	3.7079	3.72089	9.34827	9.5914	11.0844	5.2086	6.80885	6.04265	16.9182	16.4781	12.959	37.9031	23.0695	39.2305	14.8841	26.434	4.57243
Glyma.20g091800	0	0	0	0	0	0	0	0	0	0.0876593	0	0	0	0	0	0	0	0
Glyma.20g092000	13.4615	11.7593	11.5879	13.8426	6.60741	5.90476	12.9636	12.1231	15.8175	3.06808	5.52146	6.67827	16.7296	13.5488	12.8081	4.67434	5.28681	2.22442
Glyma.20g092100	4.99234	4.87324	3.29564	4.67414	4.15627	5.07602	3.35665	2.32497	5.24288	7.62636	5.86655	4.9292	7.44991	7.68983	7.79236	3.81328	5.73484	5.43748
Glyma.20g092200	12.8375	21.8236	21.2622	21.8426	27.7085	30.7669	14.2368	14.1159	12.6185	15.2527	29.3327	25.918	4.18241	7.56777	3.76183	10.2097	9.05029	6.92043
Glyma.20g092400	34.5007	35.4899	31.9996	156.044	125.328	123.068	78.9971	90.0927	86.8186	199.863	190.059	211.717	65.2194	53.2185	61.8911	113.045	116.489	14.9531
Glyma.20g092500	9.36064	10.6999	7.22915	12.1348	9.05854	10.7736	7.23416	8.22044	9.59714	13.6748	11.3017	14.3901	23.526	13.9149	20.5109	5.16638	22.7601	4.81959
Glyma.20g092600	2.94192	2.33068	1.80729	2.06741	1.17228	2.27903	2.77792	4.23477	2.22156	2.45446	1.81173	2.14659	8.49551	5.12655	2.59745	3.44425	1.52332	3.70737
Glyma.20g092900	5.43809	6.3564	7.22915	6.29211	4.36941	6.83709	11.7483	7.80527	10.5746	6.13615	7.41946	10.3354	1.1763	1.70885	2.77659	4.0593	3.49467	4.44885
Glyma.20g093000	0	0	0	0	0	0	0.289367	0.830348	0.177725	0.350637	0.0862728	0.23851	0.1307	0	1.07481	0.246018	0.268821	0
Glyma.20g093200	18.8996	20.6583	21.0496	50.5166	53.179	59.8763	32.6405	27.3184	28.7026	37.7812	34.3366	28.7802	16.2068	10.6193	16.4804	22.8797	22.2225	28.4232
Glyma.20g093300	1.06979	0	0	0.808985	0.426284	0.103592	0.578733	0.498209	0.35545	0.525956	0.776455	0.477019	0.1307	0.122061	0.179135	5.90443	4.30113	40.1632
Glyma.20g093400	1.69383	2.01286	2.23253	2.60673	1.59857	1.76107	1.62045	1.49463	1.86611	1.22723	2.07055	1.66957	1.307	1.34267	1.70178	0.738054	2.32978	0.865054
Glyma.20g093500	0.089149	0	0.106311	0.179775	0.426284	0.310777	0	0	0.177725	0.525956	0	0.23851	0	0	0.0895674	0	0.0896069	0.123579
Glyma.20g093600	45.7334	51.169	42.5244	27.5055	27.2822	26.6232	66.7279	59.8681	64.6919	38.9207	25.7093	24.4075	29.0154	31.8579	41.2906	15.0071	18.7278	37.9388
Glyma.20g093700	1.51553	0.95346	0.9568	0.449436	0.319713	0.414369	2.08344	2.24194	1.4218	1.49021	1.12155	0.636026	1.5684	1.09855	1.43308	4.18231	1.16489	20.5141
Glyma.20g093800	0.980639	0.74158	1.06311	0.898873	0.852569	0.828738	0.925973	1.9098	2.22156	1.57787	0.172546	0.874535	1.9605	0.976487	1.88092	0	0.0896069	4.94317
Glyma.20g093900	2.49617	0.95346	1.27573	6.20222	2.77085	4.86884	3.64602	7.14099	5.6872	6.04849	4.83128	6.12175	5.22801	6.83541	5.73231	13.531	5.46602	10.875
Glyma.20g094000	0.445745	0.10594	0.106311	1.79775	0.745998	0.93233	0.289367	0.415174	0.0888624	0	0.0862728	0.0795032	0.2614	0.244122	0.0895674	0	0.0896069	20.6377
Glyma.20g094100	0	0	0	0.179775	0.213142	0.414369	0.0578733	0	0	0.262978	1.63918	0.715529	0	0	0	0.246018	0	0.123579
Glyma.20g094200	65.7028	79.455	79.4144	157.842	152.397	135.913	129.868	122.559	111.078	150.073	107.323	112.895	61.4291	66.7673	80.9689	14.392	18.6382	30.1533
Glyma.20g094500	1.15894	1.90692	0.637866	4.04493	1.59857	3.52214	1.09959	0.16607	0.0888624	0	0	0.23851	0	0.732365	5.55318	0.984072	0.985676	0
Glyma.20g094600	13.2832	11.7593	15.4151	45.7526	58.2944	60.0835	13.4845	15.0293	14.84	39.622	51.4186	45.5553	18.4287	13.4267	15.8534	8.36461	20.8784	7.90906
Glyma.20g094700	5.34894	7.73362	5.7408	7.7303	7.56655	5.69757	7.06054	5.64636	5.6872	10.6944	5.95282	4.61119	13.07	18.7974	12.3603	82.17	28.495	42.2641
Glyma.20g094800	4.10085	4.13166	5.7408	2.96628	3.19713	4.14369	2.48855	3.73656	4.53198	3.15573	2.58818	4.05466	5.35871	6.2251	5.01577	4.42832	2.86742	4.94317
Glyma.20g094900	0	0	0	0	0	0	0.0578733	0	0	0	0	0	0	0	0	0	0	0
Glyma.20g095000	16.8492	20.5524	13.5015	33.3482	32.7173	29.8346	18.8088	14.6141	17.9502	34.2748	39.5129	30.0522	17.1217	18.7974	23.0188	33.0894	17.6526	19.5255
Glyma.20g095200	3.83341	4.02572	3.08302	7.55053	9.16511	5.90476	2.95154	3.40443	3.02132	18.8467	11.9056	9.14287	3.13681	2.31916	1.88092	6.39647	12.0969	5.9318
Glyma.20g095300	25.5858	22.5652	27.6409	32.1796	33.6765	36.8788	20.3714	25.7408	29.6801	24.3693	37.7875	41.8982	5.75081	7.20159	4.3888	9.71771	16.3085	10.6278
Glyma.20g095400	4.10085	1.90692	2.33884	2.15729	0.852569	1.86466	3.24091	4.64995	3.37677	1.9285	1.20782	1.43106	1.4377	1.83091	2.77659	1.47611	0.537641	3.21306
Glyma.20g095500	92.2692	121.089	105.354	71.2806	95.5943	90.3324	54.2852	40.7701	45.0533	41.2875	59.787	57.0833	37.511	34.5432	32.513	16.6062	14.6059	2.47158
Glyma.20g095700	13.1049	21.2939	19.7739	26.2471	29.307	31.9064	8.73887	8.38651	13.4182	17.2689	21.827	18.4447	3.0061	3.05152	4.20967	41.208	18.6382	7.04401
Glyma.20g095800	13.2832	17.2682	14.0331	19.8651	20.8879	25.7945	12.6164	10.9606	10.308	19.285	24.7603	21.3069	13.9849	10.131	7.16539	13.777	14.3371	12.7287
Glyma.20g095900	6.06213	11.4415	9.67431	25.3482	27.8151	29.6274	54.4009	33.38	24.9703	74.7734	75.0573	69.2473	0.1307	1.22061	1.16438	16.7292	24.9107	24.3451
Glyma.20g096000	26.0315	35.5959	34.1259	35.5055	40.7102	41.6441	55.9056	37.1165	35.3673	45.0569	49.6069	42.5342	17.6445	20.6283	19.1674	16.7292	36.8284	29.659
Glyma.20g096100	0.178298	0.10594	0.212622	0.0898873	0.106571	0	0.69448	0.415174	0.7109	2.54212	0.431364	0.159006	0	0	0	0	0.179214	0.247158
Glyma.20g096200	0.178298	0.21188	0	0.0898873	0	0	0	0.0830348	0	0	0	0	0	0	0.179135	0	0	0
Glyma.20g096400	5.08149	5.08512	5.20924	2.15729	1.38542	1.76107	7.11842	7.8883	8.44193	2.45446	4.22737	1.74907	14.377	17.8209	18.3613	0.492036	2.06096	5.56106
Glyma.20g096700	10.163	13.4544	13.0763	0.629211	0.639427	0.207185	8.62312	10.0472	11.7298	2.01616	1.03527	0.318013	0	0	0	0.246018	3.13624	0
Glyma.20g096900	9.89554	8.36926	8.29226	7.01121	5.11541	5.07602	4.57199	6.72582	6.84241	6.31147	6.0391	5.96274	5.09731	7.44571	7.79236	6.15045	9.58794	3.5838
Glyma.20g097000	43.2373	38.4562	45.1822	9.25839	6.28769	8.39097	57.1788	67.1751	62.3814	15.8663	10.3527	9.9379	14.2463	14.1591	14.3308	5.28939	7.52698	23.48
Glyma.20g097200	14.6204	17.2682	16.1593	14.6516	18.4368	16.264	23.9596	16.2748	17.2393	23.2297	19.0663	18.7628	15.0305	19.5297	15.5847	64.0877	47.1332	20.1434
Glyma.20g097400	0.089149	0	0	0	0.532855	0	0.115747	0	0.177725	0.262978	0.258818	0.556522	0	0	0	0.123009	0.0896069	0
Glyma.20g097500	6.59703	3.91978	2.76409	0	0	0	4.57199	5.39726	6.04265	0	0	0	0	0	0	0	0.0896069	0
Glyma.20g097600	3.74426	6.03858	6.37866	10.4269	16.9448	17.0927	8.39163	8.05437	8.44193	10.1685	17.082	17.6497	5.35871	5.73686	8.86717	4.67434	6.09327	3.08948
Glyma.20g097700	13.8181	22.5652	20.1991	25.3482	35.5947	39.5722	12.0376	9.96417	10.308	21.4765	27.2622	22.4199	1.1763	2.19709	2.59745	9.5947	12.0969	2.10085
Glyma.20g097800	0	0.10594	0	0	0.106571	0.103592	0	0	0.0888624	0	0	0	0	0	0	0	0	0
Glyma.20g098000	0.356596	0.21188	0.212622	0.719098	1.38542	0.93233	1.15747	0	0.35545	0.525956	1.12155	0.636026	0.522801	0	0	0.246018	0.358427	0
Glyma.20g098100	11.0545	8.15738	12.651	11.5056	10.9768	10.9808	8.56525	13.7838	13.2405	14.9897	16.0467	17.4907	4.18241	8.91044	15.4056	10.4558	11.8281	14.088
Glyma.20g098200	1.96128	3.91978	3.50827	7.10109	4.36941	4.35087	3.81964	1.74373	1.77725	5.43488	9.05864	5.56522	4.96661	3.17358	3.76183	10.7018	8.15423	6.30254
Glyma.20g098300	1.51553	0.84752	1.16942	1.25842	0.532855	0.310777	1.09959	1.41159	0.444312	0.525956	0.345091	0.159006	0	0.366182	0.179135	0.246018	0.985676	2.47158
Glyma.20g098400	333.328	418.887	443.849	1187.5	1365.5	1378.5	339.89	247.444	293.157	1359.6	1881.61	1540.77	109.527	158.069	109.631	595.486	416.134	403.362
Glyma.20g098500	0.267447	0	0.106311	0.179775	0.106571	0.517961	0.0578733	0.16607	0.266587	0.0876593	0.0862728	0.23851	0.1307	0.122061	0.35827	1.23009	0.985676	1.48295
Glyma.20g098600	0.089149	0	0	4.13481	3.72999	3.21136	0.810226	0.249104	0.444312	4.47062	1.898	2.94162	0	0.366182	0.447837	6.02744	3.40506	0
Glyma.20g098700	0	0	0	0	0	0	0	0	0	0.0876593	0.258818	0.23851	0.784201	0.122061	0.806107	0.738054	0.358427	0
Glyma.20g098800	47.249	45.3423	49.7536	31.3707	38.8984	37.8112	45.3148	38.0299	45.853	33.1352	39.7718	35.4584	39.8636	44.4301	47.202	19.4354	20.6992	32.3777
Glyma.20g098900	14.0855	11.2296	10.6311	0	0	0	5.61371	9.13383	7.64217	0.0876593	0	0	1.0456	0.122061	0	0	0.0896069	0
Glyma.20g099000	29.2409	43.8592	31.787	33.8875	41.3496	36.4645	47.2825	36.7014	31.2796	48.7386	40.8933	46.2709	28.6233	25.5107	33.8565	85.9833	26.9717	41.0283
Glyma.20g099100	0	0	0	0	0	0	0	0.16607	0	0	0	0.0795032	0	0	0	0	0	0
Glyma.20g099200	9.36064	7.52174	4.67769	23.9999	19.6091	20.3041	7.40778	6.31064	6.48696	17.5319	19.8427	17.6497	5.35871	8.4222	9.40458	30.5062	18.5486	51.7797
Glyma.20g099300	18.2755	17.7979	21.1559	16.1797	19.7157	16.4712	14.0632	17.3543	13.3294	14.5514	16.7369	13.436	1.4377	1.58679	3.31399	5.04337	7.97501	8.65054
Glyma.20g099400	0.267447	0.10594	0.318933	1.88763	1.70514	1.65748	1.50471	0.415174	1.51066	9.20423	2.847	2.14659	0	0.122061	0	2.33717	1.16489	0.247158
Glyma.20g099500	5.34894	6.78016	4.35875	8.98873	6.82055	9.73767	6.42394	4.89905	3.90995	2.8051	4.22737	5.48572	6.14291	9.27662	8.68804	4.92036	3.31545	5.06674
Glyma.20g099600	12.0351	13.4544	12.2258	10.2471	10.2308	12.2239	8.91249	8.96776	8.70852	11.308	7.9371	7.87082	11.1095	13.0605	16.0326	19.3124	6.72052	17.7954
Glyma.20g099700	8.11256	9.85242	7.97333	2.42696	2.66428	2.07185	12.4428	6.72582	6.30923	3.94467	3.45091	3.02112	5.22801	6.10304	4.20967	3.81328	4.92838	9.39201
Glyma.20g099800	0.267447	0.21188	0.318933	0.0898873	0.319713	0	0	0.332139	0.177725	0.350637	0.0862728	0.159006	0	0	0.0895674	0	0.0896069	0
Glyma.20g099900	9.53894	14.8316	11.8005	15.8202	10.6571	13.3634	6.0767	9.38293	8.17534	8.50295	7.9371	10.4944	2.2219	1.09855	4.03053	9.34868	8.78147	10.5042
Glyma.20g100000	20.7717	21.0821	24.7705	11.0561	8.0994	9.63408	20.1978	18.8489	19.994	9.20423	6.55673	8.90436	12.1551	5.6148	7.61323	1.23009	5.10759	10.1335
Glyma.20g100100	0.089149	0	0	0	0	0	0	0	0	0	0.0862728	0	0	0	0	0	0	0
Glyma.20g100200	16.9383	13.4544	18.6044	16.8089	21.6339	21.9616	18.4037	19.5962	19.5497	15.3404	14.235	15.4236	13.7235	13.1826	14.1516	22.6337	7.8854	13.8409
Glyma.20g100300	0.445745	0.74158	0.531555	0	0.213142	0.103592	0.8681	0.747313	0.0888624	2.10382	0.0862728	0.23851	0.2614	0.610304	1.16438	0	0.358427	0.123579
Glyma.20g100400	38.9581	45.1305	49.541	24.5392	36.8736	37.1896	45.662	43.6763	39.8992	68.5496	33.6464	34.3454	15.2919	13.1826	14.5995	32.2284	22.0433	19.5255
Glyma.20g100500	0.534894	0.74158	0.531555	0.898873	1.17228	0.517961	0.810226	1.6607	1.59952	1.31489	1.12155	0.636026	0	0.122061	0.268702	0	0.358427	1.35937
Glyma.20g100600	228.311	233.492	306.282	176.988	226.57	228.628	205.971	182.261	191.41	136.661	147.268	149.307	0.784201	2.07503	0.268702	53.7549	48.1189	49.4317
Glyma.20g100700	3.03107	2.33068	3.40195	0.0898873	0.106571	0.725146	2.14131	4.31781	3.02132	0.788934	0.172546	0.397516	3.92101	3.4177	2.41832	0	0	1.73011
Glyma.20g100800	52.7762	49.0502	47.4147	69.0334	69.8041	72.3074	42.1896	36.2862	46.5639	42.1641	46.4148	46.9864	31.3681	35.8859	28.3033	33.2124	41.8464	36.5794
Glyma.20g100900	0.624043	1.16534	0.850488	2.87639	4.26284	3.21136	1.85195	3.65353	1.77725	2.27914	2.24309	2.14659	0.2614	0	0.895674	0.123009	0.0896069	7.90906
Glyma.20g101000	8.5583	6.78016	5.20924	0.359549	0.852569	0.828738	4.62987	2.40801	3.99881	0.701274	0.690182	0.636026	1.307	0.366182	1.07481	0.246018	0.448034	1.97727
Glyma.20g101100	0	0	0.212622	0	0.106571	0.103592	0.115747	0.0830348	0	0	0	0	0	0	0	0	0	0
Glyma.20g101200	10.2521	7.4158	6.59129	8.89884	8.41912	10.9808	6.82905	8.80169	8.44193	10.4315	15.8742	12.7205	7.58061	5.00449	5.91145	9.96373	8.15423	6.67327
Glyma.20g101300	0.178298	0	0	0	0	0	0	0	0	0	0	0	0	0	0	0	0	0
Glyma.20g101400	3.65511	3.07226	3.50827	7.46064	8.31254	6.31913	7.92864	8.05437	8.35307	19.4604	10.8704	12.323	15.684	15.8679	14.1516	32.5974	21.9537	7.78549
Glyma.20g101500	0.267447	0	0	0.0898873	0.213142	0	0.115747	0.0830348	0.266587	0	0	0.159006	0.1307	0	0	0	0	0
Glyma.20g101600	0	0	0	0	0	0	0	0	0	0.0876593	0	0	0	0	0	0	0	0
Glyma.20g101700	14.6204	19.7048	18.6044	16.8988	20.1419	19.7861	16.899	16.4409	17.0616	11.834	10.1802	14.6286	7.05781	6.83541	7.25496	16.6062	14.8747	37.4445
Glyma.20g101800	0.089149	0	0.106311	0	0	0	0	0	0	0	0.258818	0.0795032	0	0	0	0	0.537641	0.494317
Glyma.20g102000	0.089149	0	0	0.539324	0.106571	0.414369	0	0	0.0888624	0	0	0	1.9605	0.244122	0	0	0	0
Glyma.20g102100	0	0	0	0.629211	0.213142	0.310777	0	0	0	0	0	0	0	0	0	0	0	0.123579
Glyma.20g102200	0	0	0	1.34831	0.213142	0.207185	0	0	0	0	0	0	0.1307	0	0.0895674	0	0	6.54969
Glyma.20g102300	0.089149	0	0	0.539324	0.106571	0.310777	0	0	0	0	0	0	0	0	0	0	0	0
Glyma.20g102400	19.8802	13.7722	15.734	26.5167	13.428	15.746	23.3229	24.4122	23.3708	15.3404	15.0977	19.1603	22.6111	13.3046	17.2865	7.50355	6.72052	3.33664
Glyma.20g102500	21.2175	16.5266	15.734	28.674	32.9305	33.7711	25.5221	23.0837	25.5924	30.0671	29.419	34.9019	4.18241	4.02801	5.46361	16.6062	16.5773	18.6605
Glyma.20g102600	7.57766	9.42866	6.48497	8.08985	8.20597	4.55806	8.50738	8.05437	6.22037	10.1685	7.24691	7.95032	0	4.63831	4.29924	2.95222	23.7458	11.2457
Glyma.20g102700	5.97298	6.25046	8.18595	2.69662	3.94313	4.0401	4.9771	4.15174	5.6872	1.22723	2.76073	1.43106	1.0456	2.92946	1.70178	1.10708	2.41939	5.19032
Glyma.20g102900	36.8185	41.3166	36.571	31.2808	34.529	38.4327	31.3673	30.2247	31.1907	37.7812	32.3523	28.4621	12.2858	10.3752	12.1812	22.6337	18.1006	34.7257
Glyma.20g103100	7.75596	9.11084	11.269	9.1685	14.174	12.4311	7.52353	5.89547	6.48696	8.32763	14.5801	7.87082	3.39821	6.10304	3.13486	4.42832	6.27248	2.10085
Glyma.20g103200	70.3386	70.7679	74.4177	63.5503	88.454	77.9014	127.495	105.288	92.2392	111.503	60.4772	63.046	27.7084	25.0225	36.0957	147.98	164.07	156.575
Glyma.20g103300	37.7992	55.1948	30.8302	32.1796	34.3159	29.3166	38.7751	18.1016	24.6149	33.1352	26.7446	39.5131	15.5533	21.8489	14.4204	22.6337	53.3161	152.126
Glyma.20g103400	54.1134	57.6314	51.9861	157.572	116.482	99.9665	93.6969	39.2754	46.1196	48.0373	77.473	91.6672	99.0708	62.3731	135.605	15.0071	18.8174	17.0539
Glyma.20g103600	2.67447	1.5891	0.850488	0.808985	0.426284	0.103592	0.289367	0.249104	0.533175	0.175319	0.258818	0	0.1307	0.488243	0.268702	0	1.07528	3.70737
Glyma.20g103700	72.8347	61.5512	68.9959	132.853	113.924	128.144	40.3956	39.6076	42.2097	67.0594	91.8805	122.912	26.9242	16.8444	23.6458	8.73364	23.2978	16.8068
Glyma.20g103800	5.52724	5.40294	8.6112	7.37075	9.48483	11.6023	3.64602	7.97134	8.70852	4.55828	7.07437	6.75777	2.4833	1.83091	2.41832	5.04337	3.67388	1.60653
Glyma.20g103900	0.178298	0	0.212622	0.179775	0.852569	0.621554	0.0578733	0.16607	0.177725	7.01274	5.34891	3.41864	0	0	0	0	0	0.247158
Glyma.20g104000	7.75596	4.13166	4.14613	1.52808	1.27885	1.65748	3.35665	5.9785	5.42061	0.701274	1.898	1.74907	2.2219	3.17358	2.23919	2.21416	2.77781	4.20169
Glyma.20g104200	15.8685	14.6197	14.2457	9.07861	14.3871	8.39097	8.50738	6.97492	7.90876	8.85359	11.9919	9.46088	10.5867	11.3517	9.22544	25.0938	13.7099	21.7499
Glyma.20g104300	71.1409	80.8323	78.7765	25.6179	22.4865	23.8262	56.4265	50.9003	60.7819	26.4731	25.2779	24.487	27.3163	16.8444	27.4076	48.2195	28.8534	22.8621
Glyma.20g104500	0.802341	0.42376	2.44515	3.5056	2.23799	4.45447	1.27321	2.40801	0.622037	2.01616	2.76073	2.78261	0.522801	0.366182	0.716539	0.492036	0.268821	0.988633
Glyma.20g104600	0.089149	0.74158	0	0.179775	0.852569	0.621554	0.17362	0	0.177725	0.0876593	0.0862728	0.23851	0	0	0.537404	0.246018	0	0.370737
Glyma.20g104700	69.6254	58.5848	55.4944	130.606	108.17	102.764	54.5167	46.6655	45.6753	105.016	115.347	104.944	53.7178	44.6743	60.8163	133.465	126.883	38.4331
Glyma.20g104800	18.0081	24.79	26.3651	6.20222	6.82055	6.7335	19.9663	21.7551	22.9265	7.1004	8.45473	7.4733	5.35871	8.66632	6.62799	9.5947	13.0826	26.1988
Glyma.20g104900	85.3156	113.144	89.4076	32.8987	35.7013	31.2849	123.675	93.082	106.635	40.3233	43.0501	30.8472	42.3469	33.0785	39.5888	169.875	104.93	146.194
Glyma.20g105000	17.4732	11.2296	13.2889	14.7415	11.19	14.2957	20.6029	19.7623	17.1505	23.7557	13.3723	19.4783	23.1339	18.3091	22.0336	28.5381	43.5489	27.5581
Glyma.20g105200	0.267447	0.10594	0	0.539324	0.319713	0.414369	0.115747	0.415174	0.444312	0.788934	0.949001	1.03354	0.392101	0.244122	0.268702	2.21416	0.0896069	0.123579
Glyma.20g105300	25.3183	23.4127	18.9234	53.0335	35.8079	32.6316	5.55584	6.06154	7.81989	18.2331	18.7212	22.4199	0.2614	0.488243	0.626972	4.42832	5.01798	1.11221
Glyma.20g105400	15.3336	14.09	13.7141	16.0898	16.3054	14.8137	39.4696	25.0765	26.1256	19.7233	16.5644	15.2646	147.168	150.257	153.519	2.82921	10.932	17.1775
Glyma.20g105500	5.79468	4.13166	2.97671	26.0673	23.3391	25.6909	12.2691	9.7981	8.97511	14.7268	24.5877	35.6174	6.14291	2.68534	3.76183	7.62656	3.40506	18.5369
Glyma.20g105600	27.9036	21.8236	27.7472	71.6401	59.6798	39.7794	26.6217	17.2712	14.84	35.765	40.7208	50.0075	12.2858	12.6943	12.1812	12.6699	24.7315	13.8409
Glyma.20g105700	10.2521	9.5346	7.12284	10.6966	12.4688	12.5347	5.90308	6.06154	6.57582	12.5353	12.8546	14.9466	5.48941	7.44571	7.79236	77.7417	21.416	30.7712
Glyma.20g105800	2.85277	2.22474	2.01991	6.20222	5.43513	7.14787	2.89367	5.56333	2.8436	8.41529	3.796	6.59877	3.13681	4.02801	5.10534	9.84072	7.52698	6.79685
Glyma.20g105900	14.0855	10.9118	7.44177	1.52808	1.17228	1.76107	2.72005	3.32139	2.8436	2.89276	1.898	1.59006	1.8298	1.46473	2.32875	1.96814	3.9427	4.81959
Glyma.20g106000	34.0549	32.0998	29.0229	10.9662	8.63226	7.04427	24.8277	21.0908	20.0829	11.9217	12.5958	8.90436	5.75081	6.95747	4.3888	69.3771	59.5886	12.2343
Glyma.20g106100	0.178298	0	0	0	0	0	0	0.249104	0	0	0	0	0	0	0	0	0	0
Glyma.20g106200	0.980639	1.37722	0.212622	1.16853	0.426284	0.725146	0.0578733	0.16607	0.0888624	3.76935	4.39991	6.28075	64.4352	41.9889	67.5338	6.15045	4.74916	0
Glyma.20g106300	28.6168	25.3197	23.8137	17.1685	24.2982	19.3718	31.541	26.7372	29.7689	32.7846	24.8466	17.9677	46.66	46.139	39.4097	53.2629	55.5563	80.6972
Glyma.20g106400	8.7366	7.30986	10.2059	9.1685	8.73883	12.7418	5.2086	7.6392	6.04265	5.87317	12.337	10.3354	7.58061	6.59128	4.47837	5.28939	2.41939	2.348
Glyma.20g106500	19.9694	27.7563	25.8336	56.629	80.4612	78.4193	60.1882	42.1817	46.0307	110.538	69.4496	59.3094	75.1526	70.9173	61.9806	93.6098	89.4277	81.8094
Glyma.20g106600	0.445745	1.16534	1.70098	1.79775	1.492	2.17544	1.44683	0.498209	1.59952	1.22723	1.898	1.35155	1.0456	0.854426	0.895674	0.492036	1.16489	0.123579
Glyma.20g106700	82.0171	77.2303	69.4211	4.40448	7.88626	4.0401	82.7588	85.7749	63.5366	4.90892	1.55291	0.715529	7.44991	6.2251	8.06107	2.95222	0.985676	9.02128
Glyma.20g106800	11.8568	8.05144	9.568	10.6966	10.6571	9.73767	20.8923	22.2533	18.4834	10.7821	10.5253	10.0969	16.0761	14.8914	14.2412	26.2009	20.6992	36.4558
Glyma.20g106900	6.68617	5.8267	7.12284	4.31459	8.31254	6.21554	5.90308	4.40084	7.02013	10.6944	11.388	5.96274	3.65961	5.24862	10.4794	3.69027	13.5306	5.56106
Glyma.20g107100	154.406	196.943	162.337	133.572	145.043	143.475	176.108	155.275	152.221	219.587	147.268	129.67	156.71	163.439	152.802	753.061	626.71	715.647
Glyma.20g107200	0	0	0	0	0.106571	0.103592	0	0	0	0	0	0.636026	0	0	0	0.123009	0.358427	0
Glyma.20g107300	93.4281	97.253	91.7464	104.719	86.216	97.3767	76.2192	69.4171	64.0698	90.7274	84.8924	84.0349	59.73	47.8478	55.7109	54.247	55.2874	51.4089
Glyma.20g107600	4.3683	6.46234	6.27235	5.84267	7.03369	6.00835	2.37281	4.31781	1.51066	4.11999	10.6116	8.66585	3.0061	0.488243	2.59745	3.81328	1.97135	7.41475
Glyma.20g107700	18.1864	14.196	19.2423	16.5393	23.6588	23.5154	22.397	24.8274	23.3708	22.7038	18.2036	21.7839	7.44991	10.8634	12.8081	14.146	14.3371	14.9531
Glyma.20g107800	1.87213	0.84752	0.9568	0.0898873	0	0.103592	0.17362	0.249104	0.35545	0	0.172546	0.318013	0.2614	0.244122	0.626972	0	0	2.22442
Glyma.20g107900	0	0	0	0	0	0	0	0	0	0	0.0862728	0	0	0	0	0	0	0
Glyma.20g108000	0.089149	0.10594	0	0.808985	0.852569	0.207185	0.115747	0	0	0.262978	0	0	0	0	0	0	0	0
Glyma.20g108100	0	0	0	0	0	0	0	0.0830348	0	0.613615	0	0.23851	1.4377	0.732365	1.34351	0	0	0
Glyma.20g108400	0.089149	0	0	0	0.106571	0	0	0	0	0	0	0	0	0	0	0	0	0
Glyma.20g108500	45.8226	61.3393	59.2153	50.8762	54.4578	47.756	50.8706	30.8059	39.0995	28.5769	54.093	42.0572	32.4137	16.2341	18.4509	34.6885	37.5453	44.2413
Glyma.20g108600	7.66681	7.20392	6.48497	0	0	0.103592	16.2624	16.8561	22.9265	0.175319	0	0.397516	1.1763	1.70885	0.268702	0.123009	0	0.247158
Glyma.20g108700	17.6515	18.7514	20.837	14.2921	9.80454	11.188	15.7415	18.0185	15.1955	11.834	12.4233	11.21	20.5199	21.4827	18.5405	14.6381	29.1222	21.0085
Glyma.20g108800	25.8532	34.5365	40.3982	42.6964	50.195	57.7009	45.2569	39.6906	37.4999	55.1377	50.1245	51.3591	17.7752	17.9429	20.1527	33.7045	30.7352	42.1405
Glyma.20g108900	17.6515	24.79	27.4283	7.55053	10.6571	12.3275	18.3458	17.0221	18.2168	5.25956	8.28219	7.71181	2.8754	1.95297	2.41832	25.3398	2.24017	18.9076
Glyma.20g109000	40.117	42.9057	40.6108	101.483	120.106	119.235	76.1613	63.2725	61.4039	172.601	112.759	86.42	68.4869	59.9319	58.0397	113.168	120.521	55.2399
Glyma.20g109100	9.0932	7.4158	8.71751	6.92132	7.3534	8.0802	6.01882	6.72582	6.84241	15.1651	14.4938	15.9006	8.23411	9.76487	13.0768	16.1142	9.49833	1.48295
Glyma.20g109300	0	0	0.106311	0.269662	0	0.414369	0.0578733	0.415174	0.533175	0.525956	0.172546	0.795032	2.614	1.95297	2.68702	14.5151	0.537641	0
Glyma.20g109400	1.60468	0.21188	0.531555	127.999	119.466	103.489	13.9475	13.4516	12.0853	116.412	60.5635	119.732	73.3228	59.6877	37.26	180.085	121.955	0.370737
Glyma.20g109600	35.7487	45.2364	49.8599	59.6851	64.9018	67.6457	34.9555	30.7229	30.4798	40.0603	44.3442	50.3255	11.5016	15.1355	13.1664	17.2213	18.2798	15.6946
Glyma.20g109800	0.713192	0.84752	0.850488	0.0898873	0	0.207185	0.462987	0.415174	1.33294	0.262978	0.345091	0.0795032	0	0.244122	1.25394	0	0.358427	0
Glyma.20g109900	15.7794	21.6118	22.5379	16.0898	15.7725	15.4352	24.3068	22.3364	29.5023	14.3761	16.5644	11.687	24.5716	20.9945	16.3013	6.64248	10.036	25.828
Glyma.20g110000	3.38766	2.75444	2.44515	1.34831	1.59857	1.13951	9.20186	9.05079	8.26421	1.40255	2.24309	0.715529	1.4377	2.31916	1.34351	0.738054	0.627248	3.08948
Glyma.20g110200	15.9577	20.3405	26.1525	15.4606	19.6091	17.5071	25.4064	20.5926	26.3921	7.18806	11.4743	11.9255	4.31311	10.131	6.71756	3.32124	7.43737	11.2457
Glyma.20g110300	23.8919	26.0612	22.7506	43.865	46.1453	50.7602	29.689	29.4773	29.1469	41.3752	47.5363	41.0237	25.4865	30.027	19.9735	57.6912	59.4094	29.659
Glyma.20g110400	32.4502	28.4979	30.8302	76.0446	61.5981	63.9164	36.0551	28.3979	29.1469	133.242	94.9863	81.5703	45.2223	39.3036	42.8132	101.359	94.1768	66.362
Glyma.20g110500	1.51553	1.37722	1.38204	8.35951	3.83656	1.96825	1.15747	0.664278	0.799762	8.94125	5.17637	3.97516	3.26751	3.66182	2.50789	40.962	24.9107	4.94317
Glyma.20g110600	13.5506	11.2296	14.2457	15.1909	15.0265	12.949	17.5935	18.8489	19.0166	10.6068	12.7684	15.4236	38.818	30.8814	24.8102	5.5354	14.9643	26.5695
Glyma.20g110700	6.86447	9.64054	8.39857	8.4494	10.444	7.87301	10.3014	9.05079	8.61966	7.18806	11.9056	8.18883	3.79031	1.58679	3.5827	8.48762	10.5736	4.57243
Glyma.20g110800	19.0779	21.2939	26.4715	6.47188	10.3374	9.53049	18.4037	18.7659	17.8614	3.41871	9.14492	7.63231	21.5655	16.9665	20.4214	5.04337	14.4267	2.59516
Glyma.20g110900	82.7303	49.3681	58.5774	25.7976	17.9039	21.9616	46.7038	55.9654	52.962	31.8203	34.6817	47.4634	200.102	156.238	165.162	9.5947	14.5163	22.7386
Glyma.20g111000	0	0.42376	0.425244	0.449436	1.27885	0.414369	179.986	43.4272	59.8044	2.54212	0.0862728	0.477019	8774.69	8972.57	7827.38	36.9027	19.7135	0.741475
Glyma.20g111100	40.3845	34.2186	34.5511	27.0561	29.4136	34.5998	33.9716	39.1094	39.0995	35.0637	47.8814	48.2584	50.4503	51.0214	45.2315	42.9301	37.7245	17.1775
Glyma.20g111200	30.2215	34.7483	36.9962	64.7188	67.1398	75.5188	41.553	35.5389	38.9217	57.5045	61.685	62.6485	44.1767	45.2846	31.259	34.3195	33.2441	35.5908
Glyma.20g111300	1.15894	1.16534	0.531555	2.15729	2.02485	2.27903	0.405113	0.415174	0.35545	1.31489	1.03527	1.51056	5.35871	2.56328	5.82188	2.33717	1.97135	0
Glyma.20g111500	0	0	0	0	0	0	0.0578733	0	0.0888624	0	0	0	0.1307	0	0	0	0	0
Glyma.20g111600	5.88383	2.86038	6.05973	0.629211	0.745998	0.621554	6.48181	8.30348	4.35426	0.525956	0.345091	0.795032	4.18241	6.46922	5.01577	0	0.448034	9.88633
Glyma.20g111700	66.6834	73.5224	81.7532	39.6403	47.1044	45.477	134.382	96.0712	94.1053	68.7249	48.7441	53.2671	4.57451	2.19709	1.88092	54.1239	41.5776	50.0496
Glyma.20g111800	1.69383	0.84752	0.9568	3.5056	2.77085	2.27903	4.05113	2.49104	0.7109	7.27572	3.796	6.36026	3.0061	2.92946	5.28448	5.16638	2.06096	0.370737
Glyma.20g111900	20.0585	22.6712	19.6675	28.0448	23.7654	19.8897	23.0915	18.6828	16.173	62.3258	35.9758	34.6634	11.1095	3.29564	10.9272	76.0195	76.3451	0.123579
Glyma.20g112100	2.40702	2.6485	4.57138	1.61797	2.02485	1.76107	2.48855	3.15532	3.64336	1.13957	1.46664	2.06708	0.522801	0.244122	0.806107	0	0.627248	0.494317
Glyma.20g112200	27.547	30.5107	35.7205	21.8426	23.5522	21.34	38.0228	34.2934	38.122	29.5412	27.9524	21.3069	6.79641	5.24862	5.55318	30.8753	34.409	59.1944
Glyma.20g112400	4.19	4.02572	5.10293	0.179775	0.106571	0.310777	1.62045	4.56691	3.90995	0.0876593	0.345091	0.397516	0	0	0.0895674	0.246018	0.537641	8.15622
Glyma.20g112600	46.0009	41.7404	43.5875	17.0786	20.2485	17.0927	49.0187	37.7808	35.0118	24.8952	20.0153	16.1392	7.44991	13.5488	9.67328	19.9275	17.4733	47.7015
Glyma.20g112800	307.386	276.504	231.439	543.189	430.014	395.204	268.764	239.223	226.599	440.4	359.93	360.627	369.751	347.019	331.399	648.503	458.966	185.122
Glyma.20g112900	0	0	0	0.0898873	0	0.310777	0	0	0	0	0.172546	0.159006	0	0	0	0	0	0
Glyma.20g113100	0.089149	0	0	0.0898873	0.213142	0	0.0578733	0.0830348	0	0	0	0	0	0	0	0	0	0
Glyma.20g113200	348.483	546.439	454.161	421.931	441.95	397.483	290.235	178.193	216.202	284.016	360.534	336.14	128.348	114.981	127.992	196.322	169.895	99.8519
Glyma.20g113300	1.15894	1.16534	0.637866	2.15729	2.13142	2.17544	0.8681	0.415174	1.06635	2.27914	1.29409	1.35155	0.522801	0.732365	1.88092	4.18231	6.36209	1.97727
Glyma.20g113400	20.326	19.0692	23.4947	24.8988	27.3888	30.3525	17.4777	15.7766	16.7061	13.5872	19.2388	18.6038	5.88151	7.68983	11.5542	4.55133	5.91405	8.2798
Glyma.20g113500	5.43809	4.7673	4.46506	2.33707	3.41027	3.93651	7.34991	3.65353	4.17653	1.05191	1.46664	0.715529	0.2614	2.44122	0.716539	0.615045	7.61658	7.90906
Glyma.20g113600	20.2368	20.8702	14.2457	0.179775	0.213142	0.310777	1.21534	2.1589	2.1327	0.525956	0.431364	0	8.23411	2.92946	5.19491	0.123009	0.985676	0
Glyma.20g113700	5.17064	5.19106	4.35875	0	0	0.310777	0.578733	1.24552	0.888624	0.350637	0	0.0795032	0	0.122061	0	0.492036	1.16489	0
Glyma.20g113800	0	0	0	0	0	0	0	0	0	0.262978	0	0	0	0	0.0895674	0	0	0
Glyma.20g113900	0	0.10594	0	0	0.319713	0.517961	0	0.0830348	0	0.0876593	0	0.23851	0	0	0	0	0.0896069	0
Glyma.20g114000	76.579	81.0441	88.5571	28.9437	26.4296	37.8112	103.188	76.8072	79.7096	39.885	28.2975	30.6087	40.3864	38.8153	42.0071	29.2761	34.2298	55.487
Glyma.20g114100	0	0	0	0.179775	0.106571	0.310777	0	0	0	0	0	0.318013	0	0	0	0	0	0
Glyma.20g114200	0.089149	0.84752	1.06311	0.359549	0.745998	0.310777	3.53027	0.0830348	0.533175	3.76935	1.29409	1.74907	0.1307	0	0	0	0.716855	0
Glyma.20g114300	252.292	257.328	213.579	250.696	232.432	185.637	309.275	302.579	258.145	445.309	303.163	316.741	231.993	301.246	178.866	1695.19	855.477	943.774
Glyma.20g114400	0.267447	0	0	0	0	0.207185	0	0	0	0	0	0	0	0	0	0	0.179214	0
Glyma.20g114500	57.5011	81.6798	78.6702	27.9549	43.1613	37.086	137.102	115.501	114.633	17.6195	25.1917	22.4994	17.1217	22.2151	8.5089	4.0593	6.81012	21.8735
Glyma.20g114600	0.89149	0.31782	0.318933	3.32583	2.02485	3.41854	0.462987	1.07945	0.177725	6.04849	6.9881	6.59877	0	0	0.0895674	0.246018	2.50899	0.617896
Glyma.20g114700	18.543	15.5732	19.0297	55.4604	49.2358	50.3458	22.2234	27.3184	23.5485	55.7513	49.2618	62.8075	16.3375	15.3797	17.9135	37.8868	46.2371	10.9985
Glyma.20g114800	5.08149	2.1188	1.9136	5.57301	3.72999	4.55806	4.16688	5.06512	3.5545	4.29531	5.694	10.7329	3.79031	2.92946	4.1201	8.11859	7.8854	93.7966
Glyma.20g114900	2.22872	5.297	7.22915	1.52808	0.745998	0.621554	7.75502	5.39726	4.88743	0.525956	0.949001	1.66957	0	0.244122	0.179135	4.30531	0.716855	0.123579
Glyma.20g115000	0.624043	1.48316	0.425244	2.24718	1.59857	1.13951	0.752353	0.747313	0.177725	1.49021	1.46664	1.51056	0.392101	0.732365	1.52265	5.04337	1.16489	4.32527
Glyma.20g115100	4.5466	3.81384	5.20924	6.65166	5.86141	6.42272	2.83579	3.23836	3.90995	5.25956	7.33319	6.12175	5.22801	6.83541	5.64275	8.11859	6.5413	20.8849
Glyma.20g115300	86.4745	85.5996	104.504	46.1122	56.163	52.6249	231.088	210.825	212.381	33.3982	37.5287	41.5007	150.828	164.904	134.082	27.308	23.029	68.71
Glyma.20g115500	0.980639	0.42376	0.531555	0	0	0	8.27588	7.8883	8.44193	0.0876593	0	0.159006	0.392101	0.244122	0.268702	0	0.0896069	0
Glyma.20g115600	26.299	18.5395	18.0729	0.719098	0.532855	1.03592	4.86136	7.72223	5.86492	0.0876593	0.517637	0.636026	0	0	0	0	0.268821	0.865054
Glyma.20g115700	0	0	0.106311	1.16853	1.70514	1.96825	0	0	0	0	0	0	0	0	0	0	0	0
Glyma.20g115800	0.178298	0	0.212622	0	0	0	0.405113	1.49463	0.799762	0	0	0	0	0	0.179135	0	0	0
Glyma.20g115900	15.9577	22.5652	8.39857	7.46064	4.47599	5.80117	1.27321	0.16607	1.33294	2.54212	3.01955	4.05466	0.653501	0	0.179135	0	0.268821	11.6164
Glyma.20g116000	8.29086	9.95836	9.35537	14.9213	10.8703	11.6023	17.9986	11.874	10.7524	17.4442	13.286	12.482	7.71131	6.34716	13.256	4.30531	7.43737	12.4815
Glyma.20g116100	68.823	74.0521	83.8794	17.8876	18.7565	12.8454	38.4858	32.4666	36.3447	15.3404	16.3918	17.2522	9.41042	9.15456	7.52366	10.4558	10.3944	16.5596
Glyma.20g116200	59.819	54.9829	58.1522	0.449436	0.213142	0.414369	28.5315	25.8238	25.6812	0.350637	0.0862728	0	0	1.34267	0	0	0	0
Glyma.20g116300	4.81405	2.86038	6.48497	3.05617	3.94313	3.62573	3.70389	5.56333	5.95378	2.01616	2.07055	2.86212	4.31311	3.78389	7.34453	1.72213	4.48034	3.33664
Glyma.20g116400	3.29851	2.22474	2.23253	2.06741	1.91828	2.17544	4.62987	4.56691	3.64336	4.03233	2.58818	2.62361	7.97271	9.27662	6.62799	7.01151	5.55563	5.9318
Glyma.20g116500	6.50788	4.2376	4.14613	2.15729	1.06571	1.03592	4.10901	1.24552	1.77725	3.76935	2.07055	1.43106	0.653501	0	1.52265	0	0.0896069	0
Glyma.20g116700	0	0	0	1.97752	1.70514	1.03592	0	0	0	1.75319	1.55291	1.19255	0	0	0	0	0.358427	0
Glyma.20g116800	0.534894	0.21188	1.06311	7.37075	7.24683	6.00835	0.405113	0.581243	0.0888624	8.59061	5.86655	6.67827	0	0	0	0.369027	1.43371	0.741475
Glyma.20g116900	13.0158	9.64054	9.88693	18.4269	18.0105	15.8496	11.0538	14.6972	12.3519	20.9506	15.0115	16.8547	12.2858	15.6238	11.1959	11.0708	21.8641	13.3465
Glyma.20g117000	0.089149	0	0.106311	0	0.213142	0.310777	0	0	0	0	0	0	0	0	0	0	0	0
Glyma.20g117100	151.375	164.737	183.918	39.8201	40.3904	42.9908	211.527	226.27	206.072	60.4849	28.9877	29.5752	90.1831	92.7662	106.137	23.4947	21.8641	35.7144
Glyma.20g117200	0.089149	0	0.106311	0.179775	0.106571	0	0	0.249104	0	0.262978	1.63918	0.23851	0.784201	1.34267	0.716539	14.8841	0.358427	2.84232
Glyma.20g117300	0	0	0	0	0	0	0.0578733	0	0.0888624	0	0	0.23851	0.2614	0	0.179135	0	0	0
Glyma.20g117400	11.3219	14.4078	12.1195	56.9885	49.7687	42.7836	10.9381	10.0472	10.8412	58.8194	53.9205	56.6063	2.7447	2.68534	4.74707	12.7929	19.2655	4.32527
Glyma.20g117600	26.923	30.9345	32.9564	19.5055	21.1011	21.9616	18.1143	18.8489	19.8163	15.1651	24.1564	17.5702	19.7357	12.2061	19.884	8.36461	12.1865	17.5482
Glyma.20g117800	0.089149	0.10594	0.106311	0.0898873	0	0	5.26647	3.73656	4.08767	0	0	0.0795032	0	0.122061	0.447837	0	0.0896069	0.247158
Glyma.20g117900	32.0045	37.3968	38.272	34.8763	35.7013	40.5046	39.3539	32.6327	34.4786	43.3037	48.5716	36.2535	34.5049	37.5947	33.3191	67.6549	49.8214	56.5992
Glyma.20g118000	15.3336	20.9761	20.1991	17.9775	22.3799	26.1052	17.0148	14.1989	21.1493	13.5872	24.4152	19.5578	10.3253	8.78838	13.0768	14.146	12.1865	21.3792
Glyma.20g118100	0	0	0	0.179775	0.213142	0.517961	0	0.0830348	0	0.262978	0.0862728	0.0795032	0.392101	1.22061	2.50789	0	0.537641	0
Glyma.20g118200	0.445745	1.90692	0.637866	8.26963	5.22198	4.97243	4.68774	2.57408	2.48815	1.13957	3.53718	3.73665	6.14291	8.17808	17.6448	0	1.79214	0.123579
Glyma.20g118300	0	0	0	0.0898873	0	0	0	0	0	0.0876593	0.172546	0.397516	0.1307	0	0	0	0	0
Glyma.20g118600	0	0	0	0.0898873	0	0	0	0	0	0.0876593	0	0.0795032	0	0.244122	0	0	0.0896069	0
Glyma.20g118700	0	0	0	0	0	0.103592	0.0578733	0	0.0888624	0	0	0	0	0	0	0	0	0
Glyma.20g118900	0	0	0	0	0.106571	0.103592	0.0578733	0.16607	0.177725	0.0876593	0	0	4.44381	5.37068	4.20967	0	0	0.123579
Glyma.20g119000	0	0	0	0	0	0.103592	0.115747	0	0.0888624	0.0876593	0.0862728	0	0	0.122061	0	0	0	0
Glyma.20g119100	15.0662	15.891	10.6311	26.4269	24.9376	24.655	37.7913	28.9791	33.6789	38.5701	37.2698	40.3876	27.0549	27.7078	15.8534	24.2328	29.0326	8.03264
Glyma.20g119200	1.33723	0.84752	0.318933	0	0	0	0.636606	0.830348	1.24407	0	0.0862728	0	0.1307	0.488243	1.34351	0.123009	0.0896069	0
Glyma.20g119300	0	0	0.106311	0	0	0	0	0	0	0	0.0862728	0.0795032	0	0	0	0.492036	0	0.123579
Glyma.20g119400	0.178298	0.31782	0	0.179775	0.213142	0.103592	0.289367	0.16607	0.35545	3.06808	2.07055	0.397516	0.1307	0.366182	0.537404	0.492036	0.448034	0.617896
Glyma.20g119600	0	0	0	0.0898873	0	0.103592	0	0	0	0.613615	0.0862728	0.0795032	0	0.610304	0	2.82921	0.806462	0
Glyma.20g119700	0	0	0.106311	0.0898873	0	0.517961	0.0578733	0	0	0.701274	0.517637	0.159006	0	0	0	1.10708	1.52332	0
Glyma.20g119800	0.089149	0	0.106311	1.16853	0.639427	1.03592	1.7362	1.24552	0.977487	0.525956	0.60391	1.43106	3.52891	1.09855	1.97048	0.246018	0.448034	4.07811
Glyma.20g119900	0.178298	0.21188	0	0.359549	0	0.103592	0.115747	0.16607	0	0.262978	0.172546	0.477019	0	0	0	0	0.627248	0.123579
Glyma.20g120000	0.713192	1.48316	0.744177	0.98876	0.532855	0.517961	0.34724	0.498209	1.15521	1.22723	0.862728	0.715529	0.522801	0.366182	0.179135	1.72213	0.358427	0.123579
Glyma.20g120100	0	0	0	0.0898873	0	0	0	0	0	0.0876593	0	0	0	0	0	0	0	0
Glyma.20g120200	1.42638	0.95346	0.744177	0.0898873	0.319713	0.310777	0.405113	0.498209	0.799762	1.13957	0.517637	0.636026	0.914902	0.732365	0.985241	16.4832	10.8424	0.494317
Glyma.20g120300	19.2562	22.6712	17.6476	20.4943	21.5274	20.0969	28.9367	21.423	22.3933	16.8306	20.3604	15.8211	18.4287	11.1075	14.0621	16.3602	10.8424	21.7499
Glyma.20g120500	0	0	0.106311	0	0	0	0	0.16607	0	0	0	0	0.1307	0	0	0	0	0.123579
Glyma.20g120600	6.59703	6.14452	8.39857	12.4044	12.682	14.3993	7.87077	10.7115	13.4182	11.571	16.9095	13.1975	10.0639	8.4222	6.18015	6.64248	14.7851	7.41475
Glyma.20g120700	25.2292	29.2395	23.6011	15.7303	16.7317	16.0568	27.3741	19.5132	24.1706	17.7072	21.3094	19.1603	15.8147	21.1165	20.6901	11.5628	13.5306	21.9971
Glyma.20g120900	7.84511	6.67422	6.27235	7.28087	6.82055	7.87301	7.46566	7.80527	8.79738	10.1685	8.45473	8.50684	2.614	4.39419	5.01577	43.1761	27.1509	31.8834
Glyma.20g121000	17.7406	21.5058	18.7107	8.62918	11.936	11.4987	19.5612	21.1739	18.2168	14.6391	10.439	9.69939	7.31921	5.37068	5.37404	4.92036	4.74916	7.04401
Glyma.20g121100	36.9077	44.8126	31.9996	162.426	111.367	95.2013	103.477	50.153	48.9632	168.131	172.804	198.122	30.1917	37.3506	46.575	379.606	353.499	86.9997
Glyma.20g121200	0.089149	0	0.106311	0.808985	0.106571	0.517961	0.17362	0	0.0888624	0.175319	0.172546	0.397516	0	0	0	0	0	0.617896
Glyma.20g121300	9.2715	9.21678	8.50488	10.337	10.0177	10.67	9.14398	7.80527	6.84241	5.61019	7.07437	6.83728	3.26751	3.78389	4.83664	4.79735	8.60226	1.85369
RR5, Rongxiandongdou in R5 stages;NR5, Nanxiadou 25 in R5 stages;RR6, Rongxiandongdou in R6 stages;NR6, Nanxiadou 25 in R6 stages;RR7, Rongxiandongdou in R7 stages;NR7, Nanxiadou 25 in R7 stages;

## Sheet: Table S9
Table S9. Seed protein content of natural population and RILs population
Population	Lane number	Name of accession/line	SPC %
natural	1	Nanxiadou 25	50.1
	2	Nanxiadou 27	50.4
	3	Nanxiadou 30	50.1
	4	Gongxia8173-12	49
	5	Nanheidou 20	50.7
	6	Nandou 5 hao	46.1
	7	Chuan 15-5	42.9
	8	Chuandou 4 hao	50.7
	9	Gongqiudou 4 hao	50.3
	10	Qihuang 34	43.7
	11	Huaxia 22	42.2
	12	Gongqiudou 8 hao	48.1
	14	Nan 982-1	42.6
	15	Nanchong 95-3	43.6
	16	Nandou 22	42.3
	17	Nandou 12	51.7
	18	Nandou 14	50.8
	19	Chuannongxiadou	47.7
	20	Nannong 1802	41.3
	21	Gongdou 20	40.6
	22	Nandou 17	47.2
	23	Gongdou 21	39.7
	24	Nanchundou 41	47
	25	Nanchundou 28	43.2
RILs	1	L-010	43.27
	2	L-012	47.57
	3	L-013	43.88
	4	L-014	42.35
	5	L-021	44.88
	6	L-022	43.92
	7	L-024	49.72
	8	L-031	41.45
	9	L-039	44.88
	10	L-085	51.33
	11	L-106	44.02
	12	L-110	43.81
	14	L-113	44.35
	15	L-122	44.88
	16	L-123	43.1
	17	L-129	50.58
	18	L-138	46.17
	19	L-139	43.7
	20	L-145	50.15
	21	L-147	44.67
	22	L-150	42.4
	23	L-162	41.8
	24	L-164	43.7
	25	L-167	42.84

## Sheet: Table S10
Table S10. P values of t-test for the SPC-related InDel in different environments
Population	Environment	Allele	Number	Phenotype	P-value
natural	2019NC	deletion	14	49.3	2.9027e-10
		-	10	42.2
RIL	2017LS	deletion	6	49.2	5.62141e-09
		-	18	43.5
	2017NC	deletion	6	49.9	1.15726e-08
		-	18	44.1
	2018LS	deletion	6	49	2.75003e-08
		-	18	44.1
	2018NC	deletion	6	49.9	7.2666e-09
		-	18	44.4
	2019LS	deletion	6	49.2	5.72239e-09
		-	18	43.9
	2019NC	deletion	6	49.2	2.74142e-08
		-	18	44.2
SPC represents seed protein content.

## Sheet: Table S11
Table S11. Primer information of candidate genes for RT-qPCR
Gene ID	Forward primer (5'-3')	Reverse primer (5'-3')
Glyma.20g082700	GGTGGTGTTGTTGGTGTTA	TTCCATCAGCCATCCTCTA
Glyma.20g086100	ATTGAAATGGTAAAGGGTC	GGTAGAGTAGTTTGATGGGT
Glyma.20g086500	CACAACCTACCAAACCTCCTA	ATGGGTCTCCAATGAAATG
Glyma.20g087600	GGCTTCTTCTTCTTACTCA	GAAACGAAACTCTGTCCTC
Glyma.20g088000	GTATGGCAAGGATTCAG	TCACCGTTATTGTAAGC
Glyma.20g098600	GCAACTCCTGGTGGTCT	CATAAATGTTCGCTCCC
Glyma.20g100700	ATGGGTGGGAAGGGTCT	TATCCCGCATCCACAAG
Glyma.20g111100	GATGAATCGGCTGGTAG	ATGCTCCTTGAGTGCTG
Glyma.20g113600	AGACACTTTCGTCCTCC	AGCCGTGTAACGTAATC
ACT11	CGGTGGTTCTATCTTGGCATC	GTCTTTCGCTTCAATAACCCTA
