# Supplementary material for: Genetic mapping high protein content QTL from soybean ‘Nanxiadou 25’ and candidate gene analysis
Source: BMC Plant Biol. 2021 Aug 20;21:388. doi: 10.1186/s12870-021-03176-2 (PMC8377855; doi:10.1186/s12870-021-03176-2)
Supplement: Supplementary file 3 — Additional file 3: Table S5. Detail of SNP-index and annotation for each SNP in the qSPC-I region [file 12870_2021_3176_MOESM3_ESM.xlsx]

## Sheet: Table S5
Table S5. Detail of SNP-index and annotation for each SNP in the qSPC-I region.
#chr	start	end	ref	mut	variation_type	LP_SNPindex	HP_SNPindex	delta	structure_type	structure_gene
Chr20	1048	1048	C	T	SNP	0.4167	0.8125	0.3958	exonic	Glyma.20G000100
Chr20	1098	1098	G	A	SNP	0.44	0.7857	0.3457	upstream	Glyma.20G000100
Chr20	1844	1844	G	A	SNP	0.5556	0.5909	0.0353	upstream	Glyma.20G000100
Chr20	2697	2697	T	C	SNP	0.2857	0.6364	0.3507	UTR5	Glyma.20G000200
Chr20	11252	11252	G	T	SNP	0.3333	0.6154	0.2821	intronic	Glyma.20G000200
Chr20	21601	21601	T	C	SNP	0.25	0.7	0.45	downstream	Glyma.20G000300
Chr20	23622	23622	G	A	SNP	0.3043	0.5862	0.2819	intergenic	Glyma.20G000300
Chr20	25024	25024	A	C	SNP	0.1905	0.5429	0.3524	intergenic	Glyma.20G000300
Chr20	26712	26712	C	T	SNP	0.2917	0.7	0.4083	intergenic	Glyma.20G000300
Chr20	27490	27490	A	G	SNP	0.1379	0.6286	0.4907	intergenic	Glyma.20G000300
Chr20	28347	28347	T	C	SNP	0.381	0.68	0.299	intergenic	Glyma.20G000300
Chr20	28628	28628	G	A	SNP	0.5625	0.5897	0.0272	intergenic	Glyma.20G000300
Chr20	35876	35876	T	C	SNP	0.2	0.5625	0.3625	intronic	Glyma.20G000400
Chr20	39086	39086	G	A	SNP	0.1429	0.4706	0.3277	intronic	Glyma.20G000400
Chr20	41343	41343	A	T	SNP	0.3684	0.8571	0.4887	upstream;downstream	Glyma.20G000400
Chr20	51891	51891	A	T	SNP	0.3214	0.75	0.4286	exonic	Glyma.20G000600
Chr20	52467	52467	T	A	SNP	0.3333	0.6364	0.3031	downstream	Glyma.20G000600
Chr20	52551	52551	T	C	SNP	0.5714	0.64	0.0686	downstream	Glyma.20G000600
Chr20	53007	53007	A	G	SNP	0.4444	0.7	0.2556	downstream	Glyma.20G000600
Chr20	53537	53537	T	C	SNP	0.2857	0.8	0.5143	intergenic	Glyma.20G000600
Chr20	53539	53539	A	G	SNP	0.2857	0.8	0.5143	intergenic	Glyma.20G000600
Chr20	53661	53661	A	C	SNP	0.5	0.6667	0.1667	intergenic	Glyma.20G000600
Chr20	53664	53664	T	C	SNP	0.5	0.6667	0.1667	intergenic	Glyma.20G000600
Chr20	53680	53680	C	G	SNP	0.3846	0.6667	0.2821	intergenic	Glyma.20G000600
Chr20	55845	55845	T	C	SNP	0.2143	1	0.7857	intergenic	Glyma.20G000600
Chr20	56451	56451	A	T	SNP	0.3077	0.5	0.1923	intergenic	Glyma.20G000600
Chr20	61301	61301	T	C	SNP	0.15	0.5714	0.4214	upstream	Glyma.20G000700
Chr20	75374	75374	G	C	SNP	0.3333	0.6875	0.3542	intergenic	Glyma.20G000700
Chr20	105258	105258	A	T	SNP	0.3529	0.5882	0.2353	intergenic	Glyma.20G000900
Chr20	110387	110387	G	C	SNP	0.32	0.7222	0.4022	exonic	Glyma.20G001000
Chr20	119358	119358	C	T	SNP	0.3929	0.7742	0.3813	exonic	Glyma.20G001100
Chr20	119985	119985	T	C	SNP	0.3871	0.4348	0.0477	intronic	Glyma.20G001100
Chr20	120128	120128	C	A	SNP	0.45	0.4444	-0.0056	intronic	Glyma.20G001100
Chr20	120197	120197	A	G	SNP	0.4444	0.6364	0.192	intronic	Glyma.20G001100
Chr20	120317	120317	G	C	SNP	0.381	0.4706	0.0896	UTR5	Glyma.20G001100
Chr20	120326	120326	T	C	SNP	0.3478	0.5	0.1522	UTR5	Glyma.20G001100
Chr20	120687	120687	A	G	SNP	0.4211	0.6154	0.1943	upstream	Glyma.20G001100
Chr20	120720	120720	T	A	SNP	0.5263	0.5714	0.0451	upstream	Glyma.20G001100
Chr20	120915	120915	G	A	SNP	0.2381	0.4375	0.1994	upstream	Glyma.20G001100
Chr20	120931	120931	A	T	SNP	0.2222	0.6	0.3778	upstream	Glyma.20G001100
Chr20	121023	121023	T	A	SNP	0.2105	0.7917	0.5812	upstream	Glyma.20G001100
Chr20	121086	121086	G	A	SNP	0.2353	0.5455	0.3102	upstream	Glyma.20G001100
Chr20	121465	121465	C	T	SNP	0.3571	0.6	0.2429	intergenic	Glyma.20G001100
Chr20	121720	121720	A	G	SNP	0.4	0.5882	0.1882	intergenic	Glyma.20G001100
Chr20	121784	121784	C	T	SNP	0.3333	0.6389	0.3056	intergenic	Glyma.20G001100
Chr20	122121	122121	T	C	SNP	0.2857	0.5909	0.3052	upstream	Glyma.20G001200
Chr20	122196	122196	G	A	SNP	0.1905	0.7	0.5095	upstream	Glyma.20G001200
Chr20	122777	122777	A	C	SNP	0.375	0.5455	0.1705	upstream	Glyma.20G001200
Chr20	122902	122902	G	A	SNP	0.3636	0.7222	0.3586	upstream	Glyma.20G001200
Chr20	122964	122964	G	A	SNP	0.5833	0.619	0.0357	UTR5	Glyma.20G001200
Chr20	123059	123059	G	A	SNP	0.4667	0.7143	0.2476	UTR5	Glyma.20G001200
Chr20	123297	123297	T	C	SNP	0.4375	0.5789	0.1414	intronic	Glyma.20G001200
Chr20	123638	123638	C	G	SNP	0.2222	0.6	0.3778	intronic	Glyma.20G001200
Chr20	123731	123731	T	C	SNP	0.4	0.75	0.35	exonic	Glyma.20G001200
Chr20	129690	129690	T	C	SNP	0.3529	0.6154	0.2625	intronic	Glyma.20G001300
Chr20	130114	130114	G	A	SNP	0.4583	0.5556	0.0973	intronic	Glyma.20G001300
Chr20	130767	130767	A	G	SNP	0.3667	0.5	0.1333	intronic	Glyma.20G001300
Chr20	130770	130770	A	C	SNP	0.3667	0.5263	0.1596	intronic	Glyma.20G001300
Chr20	131144	131144	A	G	SNP	0.2703	0.6562	0.3859	intronic	Glyma.20G001300
Chr20	131446	131446	G	A	SNP	0.2963	0.6176	0.3213	intronic	Glyma.20G001300
Chr20	132757	132757	G	T	SNP	0.2353	0.5714	0.3361	intronic	Glyma.20G001300
Chr20	132854	132854	G	C	SNP	0.2414	0.5385	0.2971	intronic	Glyma.20G001300
Chr20	134325	134325	G	A	SNP	0.35	0.6957	0.3457	exonic	Glyma.20G001300
Chr20	134969	134969	A	C	SNP	0.1724	0.5294	0.357	intronic	Glyma.20G001300
Chr20	135387	135387	G	A	SNP	0.4286	0.6897	0.2611	intronic	Glyma.20G001300
Chr20	135950	135950	G	A	SNP	0.3226	0.5484	0.2258	intronic	Glyma.20G001300
Chr20	137533	137533	G	T	SNP	0.2	0.625	0.425	intronic	Glyma.20G001300
Chr20	137558	137558	A	G	SNP	0.2308	0.75	0.5192	intronic	Glyma.20G001300
Chr20	137966	137966	C	T	SNP	0.2857	0.6667	0.381	intronic	Glyma.20G001300
Chr20	138056	138056	G	T	SNP	0.1579	0.6875	0.5296	intronic	Glyma.20G001300
Chr20	138492	138492	C	A	SNP	0.3	0.5806	0.2806	intronic	Glyma.20G001300
Chr20	138588	138588	C	T	SNP	0.3415	0.7059	0.3644	exonic	Glyma.20G001300
Chr20	138722	138722	T	A	SNP	0.4324	0.6667	0.2343	intronic	Glyma.20G001300
Chr20	138798	138798	A	G	SNP	0.3824	0.6585	0.2761	exonic	Glyma.20G001300
Chr20	138849	138849	C	T	SNP	0.375	0.5588	0.1838	exonic	Glyma.20G001300
Chr20	138913	138913	G	A	SNP	0.4054	0.4783	0.0729	intronic	Glyma.20G001300
Chr20	138920	138920	A	T	SNP	0.3714	0.4583	0.0869	intronic	Glyma.20G001300
Chr20	139022	139022	T	A	SNP	0.3529	0.6774	0.3245	intronic	Glyma.20G001300
Chr20	139095	139095	G	C	SNP	0.3478	0.697	0.3492	intronic	Glyma.20G001300
Chr20	139217	139217	C	T	SNP	0.44	0.6538	0.2138	intronic	Glyma.20G001300
Chr20	140235	140235	T	C	SNP	0.087	0.5862	0.4992	intronic	Glyma.20G001300
Chr20	140566	140566	A	C	SNP	0.5652	0.7778	0.2126	intronic	Glyma.20G001300
Chr20	140862	140862	A	G	SNP	0.2963	0.68	0.3837	exonic	Glyma.20G001300
Chr20	142095	142095	A	T	SNP	0.3571	0.6154	0.2583	upstream	Glyma.20G001300
Chr20	143892	143892	T	A	SNP	0.3125	0.4444	0.1319	intergenic	Glyma.20G001300
Chr20	143927	143927	A	T	SNP	0.3077	0.5385	0.2308	intergenic	Glyma.20G001300
Chr20	144066	144066	A	G	SNP	0.5714	0.5714	0	intergenic	Glyma.20G001300
Chr20	144218	144218	T	A	SNP	0.3333	0.8889	0.5556	intergenic	Glyma.20G001300
Chr20	144419	144419	T	A	SNP	0.4706	0.5	0.0294	intergenic	Glyma.20G001300
Chr20	145443	145443	G	A	SNP	0.4583	0.6176	0.1593	intergenic	Glyma.20G001300
Chr20	145460	145460	T	A	SNP	0.4348	0.6	0.1652	intergenic	Glyma.20G001300
Chr20	145988	145988	A	G	SNP	0.3636	0.4815	0.1179	intergenic	Glyma.20G001300
Chr20	146046	146046	C	A	SNP	0.25	0.6667	0.4167	intergenic	Glyma.20G001300
Chr20	146610	146610	A	T	SNP	0.2105	0.6957	0.4852	intergenic	Glyma.20G001300
Chr20	146679	146679	T	C	SNP	0.0769	0.6774	0.6005	intergenic	Glyma.20G001300
Chr20	146736	146736	T	A	SNP	0.2778	0.6071	0.3293	intergenic	Glyma.20G001300
Chr20	148182	148182	C	T	SNP	0.28	0.4815	0.2015	intergenic	Glyma.20G001300
Chr20	148441	148441	T	C	SNP	0.25	0.6286	0.3786	intergenic	Glyma.20G001300
Chr20	150630	150630	G	A	SNP	0.3448	0.6944	0.3496	UTR5	Glyma.20G001400
Chr20	150781	150781	C	G	SNP	0.3333	0.7	0.3667	exonic	Glyma.20G001400
Chr20	151004	151004	T	G	SNP	0.2703	0.6452	0.3749	intronic	Glyma.20G001400
Chr20	152021	152021	T	G	SNP	0.3125	0.8214	0.5089	UTR3	Glyma.20G001400
Chr20	152175	152175	T	G	SNP	0.3333	0.8261	0.4928	downstream	Glyma.20G001400
Chr20	154427	154427	G	A	SNP	0.3333	0.7931	0.4598	intergenic	Glyma.20G001400
Chr20	158499	158499	G	T	SNP	0.2917	0.6562	0.3645	intergenic	Glyma.20G001400
Chr20	161082	161082	C	T	SNP	0.5455	0.48	-0.0655	intergenic	Glyma.20G001400
Chr20	186496	186496	A	G	SNP	0.2857	0.72	0.4343	intergenic	Glyma.20G001700
Chr20	186597	186597	G	C	SNP	0.24	0.6571	0.4171	intergenic	Glyma.20G001700
Chr20	186647	186647	T	C	SNP	0.2	0.6552	0.4552	intergenic	Glyma.20G001700
Chr20	186841	186841	A	G	SNP	0.375	0.7143	0.3393	intergenic	Glyma.20G001700
Chr20	186878	186878	A	T	SNP	0.3529	0.7647	0.4118	intergenic	Glyma.20G001700
Chr20	186921	186921	A	T	SNP	0.3	0.8333	0.5333	intergenic	Glyma.20G001700
Chr20	186987	186987	A	C	SNP	0.375	1	0.625	intergenic	Glyma.20G001700
Chr20	187909	187909	C	T	SNP	0.1765	0.9474	0.7709	intergenic	Glyma.20G001700
Chr20	187924	187924	C	A	SNP	0.2143	0.9524	0.7381	intergenic	Glyma.20G001700
Chr20	188472	188472	C	T	SNP	0.4348	0.5294	0.0946	intergenic	Glyma.20G001700
Chr20	221968	221968	G	A	SNP	0.375	0.7027	0.3277	intronic	Glyma.20G002100
Chr20	225170	225170	C	T	SNP	0.2703	0.5714	0.3011	intergenic	Glyma.20G002100
Chr20	234286	234286	G	C	SNP	0.3333	0.3333	0	intergenic	Glyma.20G002300
Chr20	236347	236347	A	T	SNP	0.24	0.5455	0.3055	intronic	Glyma.20G002400
Chr20	236900	236900	T	A	SNP	0.4583	0.6216	0.1633	intronic	Glyma.20G002400
Chr20	238587	238587	G	C	SNP	0.2609	0.619	0.3581	exonic	Glyma.20G002400
Chr20	238912	238912	C	T	SNP	0.2308	0.5789	0.3481	exonic	Glyma.20G002400
Chr20	239694	239694	A	G	SNP	0.4118	0.7143	0.3025	exonic	Glyma.20G002400
Chr20	239793	239793	T	C	SNP	0.2632	0.65	0.3868	UTR3	Glyma.20G002400
Chr20	239971	239971	A	T	SNP	0.3333	0.7222	0.3889	UTR3	Glyma.20G002400
Chr20	239988	239988	A	C	SNP	0.3571	0.6667	0.3096	downstream	Glyma.20G002400
Chr20	240840	240840	T	G	SNP	0.125	0.5	0.375	downstream	Glyma.20G002400
Chr20	240907	240907	G	A	SNP	0.1875	0.5	0.3125	downstream	Glyma.20G002400
Chr20	242490	242490	T	C	SNP	0.3158	0.8235	0.5077	upstream	Glyma.20G002500
Chr20	242653	242653	T	C	SNP	0.2222	0.5455	0.3233	upstream	Glyma.20G002500
Chr20	244386	244386	C	T	SNP	0.3043	0.5263	0.222	downstream	Glyma.20G002600
Chr20	245063	245063	G	C	SNP	0.3333	0.5	0.1667	intergenic	Glyma.20G002600
Chr20	245111	245111	G	A	SNP	0.3333	0.6667	0.3334	intergenic	Glyma.20G002600
Chr20	245483	245483	C	T	SNP	0.1111	0.5714	0.4603	intergenic	Glyma.20G002600
Chr20	246216	246216	G	T	SNP	0.3158	0.6471	0.3313	intergenic	Glyma.20G002600
Chr20	246240	246240	T	C	SNP	0.3846	0.5714	0.1868	intergenic	Glyma.20G002600
Chr20	247324	247324	A	G	SNP	0.3125	0.619	0.3065	intergenic	Glyma.20G002600
Chr20	247361	247361	G	A	SNP	0.2941	0.7188	0.4247	intergenic	Glyma.20G002600
Chr20	247412	247412	C	T	SNP	0.2778	0.7742	0.4964	intergenic	Glyma.20G002600
Chr20	255461	255461	G	A	SNP	0.1364	0.625	0.4886	intergenic	Glyma.20G002700
Chr20	256132	256132	T	G	SNP	0.25	0.5455	0.2955	intergenic	Glyma.20G002700
Chr20	256352	256352	A	C	SNP	0.1429	0.5385	0.3956	intergenic	Glyma.20G002700
Chr20	257685	257685	A	C	SNP	0.4444	0.75	0.3056	intergenic	Glyma.20G002700
Chr20	258178	258178	C	T	SNP	0.1429	0.4286	0.2857	intergenic	Glyma.20G002700
Chr20	258228	258228	T	C	SNP	0.2222	0.5	0.2778	intergenic	Glyma.20G002700
Chr20	258326	258326	C	A	SNP	0.125	0.6429	0.5179	intergenic	Glyma.20G002700
Chr20	258339	258339	A	C	SNP	0.1875	0.6923	0.5048	intergenic	Glyma.20G002700
Chr20	258351	258351	G	A	SNP	0.1765	0.6154	0.4389	intergenic	Glyma.20G002700
Chr20	259166	259166	A	G	SNP	0.1538	0.8	0.6462	upstream	Glyma.20G002800
Chr20	259277	259277	C	T	SNP	0.2222	0.75	0.5278	upstream	Glyma.20G002800
Chr20	259315	259315	T	C	SNP	0.375	0.8	0.425	upstream	Glyma.20G002800
Chr20	259350	259350	G	A	SNP	0.5	0.7692	0.2692	upstream	Glyma.20G002800
Chr20	259714	259714	T	A	SNP	0.2857	0.5909	0.3052	UTR5	Glyma.20G002800
Chr20	260262	260262	C	G	SNP	0.3333	0.5	0.1667	exonic	Glyma.20G002800
Chr20	260272	260272	C	T	SNP	0.3333	0.5	0.1667	exonic	Glyma.20G002800
Chr20	260287	260287	C	A	SNP	0.3333	0.4643	0.131	exonic	Glyma.20G002800
Chr20	260680	260680	T	C	SNP	0.2941	0.65	0.3559	intronic	Glyma.20G002800
Chr20	260771	260771	A	T	SNP	0.2	0.7	0.5	UTR3	Glyma.20G002800
Chr20	260783	260783	A	G	SNP	0.15	0.7059	0.5559	UTR3	Glyma.20G002800
Chr20	260859	260859	T	C	SNP	0.25	0.7647	0.5147	UTR3	Glyma.20G002800
Chr20	260871	260871	C	G	SNP	0.375	0.75	0.375	UTR3	Glyma.20G002800
Chr20	260886	260886	C	T	SNP	0.375	0.8	0.425	downstream	Glyma.20G002800
Chr20	261413	261413	G	A	SNP	0.25	0.6154	0.3654	downstream	Glyma.20G002800
Chr20	261678	261678	A	C	SNP	0.2667	0.6818	0.4151	downstream	Glyma.20G002800
Chr20	261784	261784	A	G	SNP	0.2667	0.5	0.2333	downstream	Glyma.20G002800
Chr20	262602	262602	A	T	SNP	0.3478	0.6667	0.3189	upstream	Glyma.20G002900
Chr20	263966	263966	A	G	SNP	0.4848	0.5357	0.0509	intronic	Glyma.20G002900
Chr20	264414	264414	A	C	SNP	0.24	0.6429	0.4029	exonic	Glyma.20G002900
Chr20	264803	264803	A	G	SNP	0.2759	0.5455	0.2696	intronic	Glyma.20G002900
Chr20	265427	265427	A	G	SNP	0.4118	0.7037	0.2919	intronic	Glyma.20G002900
Chr20	265519	265519	G	A	SNP	0.2857	0.6522	0.3665	intronic	Glyma.20G002900
Chr20	265525	265525	A	T	SNP	0.3043	0.6667	0.3624	intronic	Glyma.20G002900
Chr20	265748	265748	T	C	SNP	0.1818	0.6786	0.4968	intronic	Glyma.20G002900
Chr20	266496	266496	C	G	SNP	0.3529	0.88	0.5271	intronic	Glyma.20G002900
Chr20	266568	266568	T	A	SNP	0.3889	0.6842	0.2953	intronic	Glyma.20G002900
Chr20	267029	267029	C	A	SNP	0.1786	0.6667	0.4881	exonic	Glyma.20G002900
Chr20	267149	267149	G	A	SNP	0.1379	0.6562	0.5183	intronic	Glyma.20G002900
Chr20	267358	267358	A	G	SNP	0.2703	0.6765	0.4062	intronic	Glyma.20G002900
Chr20	267489	267489	T	C	SNP	0.2	0.7895	0.5895	intronic	Glyma.20G002900
Chr20	267565	267565	G	A	SNP	0.25	0.8125	0.5625	intronic	Glyma.20G002900
Chr20	267620	267620	T	G	SNP	0.25	0.7222	0.4722	intronic	Glyma.20G002900
Chr20	267767	267767	C	A	SNP	0.25	0.7619	0.5119	intronic	Glyma.20G002900
Chr20	268068	268068	T	G	SNP	0.3	0.7273	0.4273	UTR5	Glyma.20G002900
Chr20	268355	268355	G	T	SNP	0.1905	0.7368	0.5463	intronic	Glyma.20G002900
Chr20	268649	268649	C	T	SNP	0.2778	0.76	0.4822	intronic	Glyma.20G002900
Chr20	268669	268669	A	G	SNP	0.2353	0.7778	0.5425	intronic	Glyma.20G002900
Chr20	268684	268684	T	C	SNP	0.2667	0.6667	0.4	intronic	Glyma.20G002900
Chr20	269134	269134	T	C	SNP	0.125	0.64	0.515	exonic	Glyma.20G002900
Chr20	269496	269496	T	C	SNP	0.2632	0.6207	0.3575	intronic	Glyma.20G002900
Chr20	270003	270003	T	C	SNP	0.1667	0.7037	0.537	intronic	Glyma.20G002900
Chr20	270141	270141	T	A	SNP	0.4516	0.6923	0.2407	intronic	Glyma.20G002900
Chr20	270753	270753	A	T	SNP	0.3889	0.7273	0.3384	intronic	Glyma.20G002900
Chr20	271437	271437	T	A	SNP	0.3158	0.5	0.1842	intronic	Glyma.20G002900
Chr20	271465	271465	T	C	SNP	0.3	0.4828	0.1828	intronic	Glyma.20G002900
Chr20	271581	271581	G	T	SNP	0.2979	0.6	0.3021	intronic	Glyma.20G002900
Chr20	271698	271698	G	T	SNP	0.4333	0.5789	0.1456	intronic	Glyma.20G002900
Chr20	271825	271825	T	A	SNP	0.4138	0.8	0.3862	exonic	Glyma.20G002900
Chr20	272050	272050	T	C	SNP	0.5217	0.5455	0.0238	exonic	Glyma.20G002900
Chr20	272101	272101	C	T	SNP	0.4348	0.6774	0.2426	exonic	Glyma.20G002900
Chr20	272274	272274	A	G	SNP	0.2609	0.68	0.4191	intronic	Glyma.20G002900
Chr20	272409	272409	A	T	SNP	0.2963	0.6522	0.3559	intronic	Glyma.20G002900
Chr20	272825	272825	C	T	SNP	0.2222	0.6923	0.4701	intronic	Glyma.20G002900
Chr20	272835	272835	A	T	SNP	0.2308	0.6923	0.4615	intronic	Glyma.20G002900
Chr20	273357	273357	T	C	SNP	0.2759	0.6765	0.4006	intronic	Glyma.20G002900
Chr20	273499	273499	A	T	SNP	0.3704	0.32	-0.0504	intronic	Glyma.20G002900
Chr20	273986	273986	C	T	SNP	0.3438	0.6	0.2562	exonic	Glyma.20G002900
Chr20	274298	274298	A	G	SNP	0.2727	0.7429	0.4702	intronic	Glyma.20G002900
Chr20	274458	274458	A	C	SNP	0.16	0.6667	0.5067	intronic	Glyma.20G002900
Chr20	274569	274569	A	G	SNP	0.2083	0.75	0.5417	intronic	Glyma.20G002900
Chr20	274803	274803	G	A	SNP	0.375	0.697	0.322	intronic	Glyma.20G002900
Chr20	274904	274904	A	G	SNP	0.1579	0.5854	0.4275	exonic	Glyma.20G002900
Chr20	275320	275320	T	G	SNP	0.3478	0.68	0.3322	intronic	Glyma.20G002900
Chr20	275396	275396	C	A	SNP	0.2727	0.6296	0.3569	intronic	Glyma.20G002900
Chr20	275594	275594	A	C	SNP	0.1667	0.75	0.5833	intronic	Glyma.20G002900
Chr20	275667	275667	T	G	SNP	0.3529	0.7333	0.3804	intronic	Glyma.20G002900
Chr20	275700	275700	A	G	SNP	0.4286	0.6875	0.2589	exonic	Glyma.20G002900
Chr20	275797	275797	A	C	SNP	0.3571	0.8125	0.4554	intronic	Glyma.20G002900
Chr20	276049	276049	T	C	SNP	0.125	0.8235	0.6985	exonic	Glyma.20G002900
Chr20	276348	276348	G	A	SNP	0.2963	0.6957	0.3994	intronic	Glyma.20G002900
Chr20	276411	276411	T	G	SNP	0.2	0.4545	0.2545	intronic	Glyma.20G002900
Chr20	276631	276631	C	A	SNP	0.3438	0.6061	0.2623	intronic	Glyma.20G002900
Chr20	276982	276982	A	G	SNP	0.1852	0.72	0.5348	intronic	Glyma.20G002900
Chr20	277082	277082	G	A	SNP	0.1481	0.6071	0.459	intronic	Glyma.20G002900
Chr20	277133	277133	G	T	SNP	0.2581	0.625	0.3669	intronic	Glyma.20G002900
Chr20	277172	277172	A	G	SNP	0.3043	0.6538	0.3495	intronic	Glyma.20G002900
Chr20	277183	277183	A	T	SNP	0.32	0.6667	0.3467	intronic	Glyma.20G002900
Chr20	277576	277576	G	A	SNP	0.4583	0.7059	0.2476	intronic	Glyma.20G002900
Chr20	277593	277593	C	G	SNP	0.3478	0.7222	0.3744	intronic	Glyma.20G002900
Chr20	277775	277775	C	T	SNP	0.1429	0.6667	0.5238	intronic	Glyma.20G002900
Chr20	277872	277872	G	A	SNP	0.2759	0.6471	0.3712	intronic	Glyma.20G002900
Chr20	278104	278104	T	C	SNP	0.303	0.6316	0.3286	exonic	Glyma.20G002900
Chr20	278199	278199	G	A	SNP	0.3333	0.6364	0.3031	intronic	Glyma.20G002900
Chr20	278706	278706	A	G	SNP	0.1154	0.64	0.5246	intronic	Glyma.20G002900
Chr20	278909	278909	G	A	SNP	0.1379	0.7667	0.6288	intronic	Glyma.20G002900
Chr20	279263	279263	T	C	SNP	0.375	0.6897	0.3147	intronic	Glyma.20G002900
Chr20	279578	279578	G	T	SNP	0.2593	0.6	0.3407	intronic	Glyma.20G002900
Chr20	279627	279627	C	A	SNP	0.3704	0.5357	0.1653	intronic	Glyma.20G002900
Chr20	279793	279793	C	A	SNP	0.3333	0.75	0.4167	exonic	Glyma.20G002900
Chr20	280151	280151	C	T	SNP	0.5333	0.6471	0.1138	intronic	Glyma.20G002900
Chr20	284025	284025	G	A	SNP	0.2927	0.6667	0.374	intergenic	Glyma.20G002900
Chr20	284429	284429	A	C	SNP	0.2353	0.6552	0.4199	intergenic	Glyma.20G002900
Chr20	292349	292349	T	G	SNP	0.3889	0.7	0.3111	UTR5	Glyma.20G003100
Chr20	292440	292440	A	C	SNP	0.4231	0.8947	0.4716	UTR5	Glyma.20G003100
Chr20	292496	292496	T	A	SNP	0.3889	0.7619	0.373	upstream	Glyma.20G003100
Chr20	292852	292852	T	G	SNP	0.1667	0.6071	0.4404	upstream	Glyma.20G003100
Chr20	293098	293098	C	T	SNP	0.3889	0.55	0.1611	upstream	Glyma.20G003100
Chr20	293427	293427	G	A	SNP	0.32	0.6957	0.3757	upstream	Glyma.20G003100
Chr20	293730	293730	T	G	SNP	0.3478	0.8182	0.4704	intergenic	Glyma.20G003100
Chr20	293891	293891	C	A	SNP	0.2857	0.7222	0.4365	intergenic	Glyma.20G003100
Chr20	294010	294010	A	C	SNP	0.25	0.6875	0.4375	intergenic	Glyma.20G003100
Chr20	294291	294291	C	T	SNP	0.3913	0.6316	0.2403	intergenic	Glyma.20G003100
Chr20	294676	294676	A	T	SNP	0.28	0.7333	0.4533	intergenic	Glyma.20G003100
Chr20	294787	294787	G	A	SNP	0.3333	0.7143	0.381	intergenic	Glyma.20G003100
Chr20	295203	295203	C	T	SNP	0.3571	0.7222	0.3651	intergenic	Glyma.20G003100
Chr20	295298	295298	T	G	SNP	0.3913	0.7059	0.3146	intergenic	Glyma.20G003100
Chr20	295302	295302	C	T	SNP	0.4615	0.6667	0.2052	intergenic	Glyma.20G003100
Chr20	295334	295334	T	C	SNP	0.4167	0.6471	0.2304	intergenic	Glyma.20G003100
Chr20	296741	296741	G	A	SNP	0.2222	0.7333	0.5111	intergenic	Glyma.20G003100
Chr20	297054	297054	T	C	SNP	0.25	0.619	0.369	intergenic	Glyma.20G003100
Chr20	297161	297161	C	A	SNP	0.2	0.619	0.419	intergenic	Glyma.20G003100
Chr20	297486	297486	T	G	SNP	0.1429	0.7143	0.5714	intergenic	Glyma.20G003100
Chr20	297524	297524	C	T	SNP	0	0.6818	0.6818	intergenic	Glyma.20G003100
Chr20	297555	297555	A	T	SNP	0	0.6667	0.6667	intergenic	Glyma.20G003100
Chr20	298305	298305	T	C	SNP	0.4444	0.5714	0.127	intergenic	Glyma.20G003100
Chr20	298685	298685	A	T	SNP	0.3529	0.5714	0.2185	intergenic	Glyma.20G003100
Chr20	300074	300074	T	C	SNP	0.3571	0.9231	0.566	intergenic	Glyma.20G003100
Chr20	300138	300138	G	C	SNP	0.3333	0.9412	0.6079	intergenic	Glyma.20G003100
Chr20	306933	306933	G	A	SNP	0	0.5556	0.5556	upstream;downstream	Glyma.20G003400
Chr20	331969	331969	T	C	SNP	0.3333	0.6333	0.3	exonic	Glyma.20G003400
Chr20	346500	346500	T	G	SNP	0.3438	0.4348	0.091	exonic	Glyma.20G003500
Chr20	347627	347627	G	A	SNP	0.2632	0.6087	0.3455	exonic	Glyma.20G003500
Chr20	440756	440756	T	C	SNP	0.2759	0.5357	0.2598	intronic	Glyma.20G004400
Chr20	476163	476163	A	G	SNP	0.5714	0.6316	0.0602	intronic	Glyma.20G004900
Chr20	476464	476464	A	C	SNP	0.2903	0.5	0.2097	exonic	Glyma.20G004900
Chr20	476829	476829	G	A	SNP	0.2667	0.7105	0.4438	exonic	Glyma.20G004900
Chr20	477210	477210	C	T	SNP	0.6364	0.7857	0.1493	UTR3	Glyma.20G004900
Chr20	477279	477279	G	C	SNP	0.5	0.6471	0.1471	UTR3	Glyma.20G004900
Chr20	510432	510432	A	C	SNP	0.4091	0.7308	0.3217	intergenic	Glyma.20G005200
Chr20	511464	511464	T	C	SNP	0.2759	0.6	0.3241	exonic	Glyma.20G005300
Chr20	511635	511635	T	C	SNP	0.1818	0.7083	0.5265	exonic	Glyma.20G005300
Chr20	511636	511636	T	A	SNP	0.1818	0.72	0.5382	exonic	Glyma.20G005300
Chr20	512154	512154	C	G	SNP	0.3636	0.6667	0.3031	exonic	Glyma.20G005300
Chr20	537889	537889	G	T	SNP	0.5	0.7619	0.2619	downstream	Glyma.20G005600
Chr20	539217	539217	T	A	SNP	0.3684	0.6667	0.2983	intergenic	Glyma.20G005600
Chr20	539253	539253	T	C	SNP	0.3182	0.65	0.3318	intergenic	Glyma.20G005600
Chr20	540055	540055	C	T	SNP	0.15	0.7917	0.6417	intergenic	Glyma.20G005600
Chr20	540110	540110	A	T	SNP	0.25	0.7083	0.4583	intergenic	Glyma.20G005600
Chr20	540131	540131	C	T	SNP	0.2917	0.7368	0.4451	intergenic	Glyma.20G005600
Chr20	540210	540210	G	C	SNP	0.2353	0.7	0.4647	intergenic	Glyma.20G005600
Chr20	540229	540229	G	A	SNP	0.2222	0.7059	0.4837	intergenic	Glyma.20G005600
Chr20	540370	540370	G	T	SNP	0.2105	0.7333	0.5228	intergenic	Glyma.20G005600
Chr20	540577	540577	C	T	SNP	0.25	0.5405	0.2905	intergenic	Glyma.20G005600
Chr20	540582	540582	C	T	SNP	0.2941	0.5429	0.2488	intergenic	Glyma.20G005600
Chr20	541284	541284	C	T	SNP	0.4	0.6333	0.2333	intergenic	Glyma.20G005600
Chr20	541385	541385	T	C	SNP	0.375	0.8462	0.4712	intergenic	Glyma.20G005600
Chr20	541470	541470	A	T	SNP	0.3704	0.7826	0.4122	upstream	Glyma.20G005700
Chr20	541725	541725	G	A	SNP	0.28	0.6667	0.3867	upstream	Glyma.20G005700
Chr20	541749	541749	T	C	SNP	0.2174	0.5	0.2826	upstream	Glyma.20G005700
Chr20	541751	541751	G	A	SNP	0.2174	0.5	0.2826	upstream	Glyma.20G005700
Chr20	541788	541788	A	G	SNP	0.2273	0.5789	0.3516	upstream	Glyma.20G005700
Chr20	541978	541978	G	T	SNP	0.44	0.5926	0.1526	upstream	Glyma.20G005700
Chr20	542054	542054	T	C	SNP	0.2917	0.5294	0.2377	upstream	Glyma.20G005700
Chr20	542065	542065	A	G	SNP	0.2381	0.5625	0.3244	upstream	Glyma.20G005700
Chr20	542192	542192	A	G	SNP	0.2174	0.5909	0.3735	upstream	Glyma.20G005700
Chr20	542278	542278	A	G	SNP	0.3636	0.5833	0.2197	upstream	Glyma.20G005700
Chr20	542296	542296	T	C	SNP	0.3333	0.6	0.2667	upstream	Glyma.20G005700
Chr20	542342	542342	A	G	SNP	0.36	0.6111	0.2511	upstream	Glyma.20G005700
Chr20	544109	544109	T	C	SNP	0.2857	0.6452	0.3595	intronic	Glyma.20G005700
Chr20	544178	544178	A	T	SNP	0.3333	0.7241	0.3908	intronic	Glyma.20G005700
Chr20	545605	545605	G	A	SNP	0.375	0.6429	0.2679	intronic	Glyma.20G005700
Chr20	546309	546309	C	A	SNP	0.36	0.6216	0.2616	intronic	Glyma.20G005700
Chr20	546805	546805	T	A	SNP	0.2	0.7778	0.5778	intronic	Glyma.20G005700
Chr20	548387	548387	C	G	SNP	0.2143	0.7308	0.5165	intronic	Glyma.20G005700
Chr20	549559	549559	A	G	SNP	0.2857	0.8158	0.5301	intronic	Glyma.20G005700
Chr20	550278	550278	T	C	SNP	0.3571	0.7692	0.4121	intronic	Glyma.20G005700
Chr20	551021	551021	C	G	SNP	0.3214	0.8571	0.5357	UTR3	Glyma.20G005700
Chr20	552372	552372	C	T	SNP	0.1429	0.375	0.2321	intergenic	Glyma.20G005700
Chr20	553142	553142	G	A	SNP	0.25	0.8261	0.5761	intergenic	Glyma.20G005700
Chr20	553256	553256	A	G	SNP	0.24	0.75	0.51	intergenic	Glyma.20G005700
Chr20	554121	554121	T	G	SNP	0.2727	0.7059	0.4332	intergenic	Glyma.20G005700
Chr20	554409	554409	C	T	SNP	0.2963	0.6	0.3037	intergenic	Glyma.20G005700
Chr20	554590	554590	G	T	SNP	0.5	0.6842	0.1842	intergenic	Glyma.20G005700
Chr20	554792	554792	G	A	SNP	0.3846	0.6	0.2154	intergenic	Glyma.20G005700
Chr20	556162	556162	A	G	SNP	0.2857	0.625	0.3393	intergenic	Glyma.20G005700
Chr20	556175	556175	T	C	SNP	0.2857	0.625	0.3393	intergenic	Glyma.20G005700
Chr20	560654	560654	C	T	SNP	0.3077	0.8182	0.5105	intergenic	Glyma.20G005700
Chr20	560944	560944	A	G	SNP	0.4091	0.6667	0.2576	intergenic	Glyma.20G005700
Chr20	561078	561078	T	C	SNP	0.1304	0.5625	0.4321	intergenic	Glyma.20G005700
Chr20	561179	561179	C	T	SNP	0.2778	0.4167	0.1389	intergenic	Glyma.20G005700
Chr20	561327	561327	G	A	SNP	0.25	0.7857	0.5357	intergenic	Glyma.20G005700
Chr20	561481	561481	A	T	SNP	0.3571	0.5714	0.2143	intergenic	Glyma.20G005700
Chr20	561518	561518	G	A	SNP	0.4375	0.6364	0.1989	intergenic	Glyma.20G005700
Chr20	561728	561728	T	A	SNP	0.3333	0.7692	0.4359	intergenic	Glyma.20G005700
Chr20	561750	561750	T	C	SNP	0.3333	0.6429	0.3096	intergenic	Glyma.20G005700
Chr20	564154	564154	C	T	SNP	0	0.5	0.5	upstream	Glyma.20G005800
Chr20	564164	564164	A	C	SNP	0	0.5	0.5	upstream	Glyma.20G005800
Chr20	564177	564177	A	G	SNP	0	0.5556	0.5556	upstream	Glyma.20G005800
Chr20	564218	564218	C	T	SNP	0.2143	0.6667	0.4524	upstream	Glyma.20G005800
Chr20	565421	565421	C	G	SNP	0.25	0.75	0.5	intronic	Glyma.20G005800
Chr20	565629	565629	T	A	SNP	0.4	0.7	0.3	intronic	Glyma.20G005800
Chr20	567696	567696	T	G	SNP	0.2	0.8571	0.6571	intronic	Glyma.20G005800
Chr20	568443	568443	C	T	SNP	0.3043	0.5897	0.2854	intronic	Glyma.20G005800
Chr20	569170	569170	A	T	SNP	0.2258	0.6897	0.4639	exonic	Glyma.20G005800
Chr20	569606	569606	A	G	SNP	0.2941	0.5333	0.2392	UTR3	Glyma.20G005800
Chr20	570343	570343	C	G	SNP	0.25	0.625	0.375	downstream	Glyma.20G005800
Chr20	571239	571239	A	G	SNP	0.1818	0.9	0.7182	intergenic	Glyma.20G005800
Chr20	581027	581027	C	A	SNP	0.25	0.6562	0.4062	intronic	Glyma.20G005900
Chr20	581310	581310	T	C	SNP	0.4762	0.6667	0.1905	intronic	Glyma.20G005900
Chr20	582353	582353	T	G	SNP	0.1111	0.6842	0.5731	upstream	Glyma.20G005900
Chr20	584912	584912	A	T	SNP	0.2593	0.5882	0.3289	intergenic	Glyma.20G005900
Chr20	584920	584920	T	A	SNP	0.1923	0.75	0.5577	intergenic	Glyma.20G005900
Chr20	584928	584928	T	A	SNP	0.2	0.7778	0.5778	intergenic	Glyma.20G005900
Chr20	585588	585588	T	A	SNP	0.36	0.7619	0.4019	intergenic	Glyma.20G005900
Chr20	585684	585684	A	T	SNP	0.24	0.6538	0.4138	intergenic	Glyma.20G005900
Chr20	585690	585690	C	A	SNP	0.2083	0.6923	0.484	intergenic	Glyma.20G005900
Chr20	586002	586002	T	A	SNP	0.2273	0.7143	0.487	intergenic	Glyma.20G005900
Chr20	586036	586036	A	G	SNP	0.0952	0.6087	0.5135	intergenic	Glyma.20G005900
Chr20	586062	586062	A	G	SNP	0.1667	0.6316	0.4649	intergenic	Glyma.20G005900
Chr20	586132	586132	A	G	SNP	0.2667	0.6667	0.4	intergenic	Glyma.20G005900
Chr20	586204	586204	A	T	SNP	0.375	0.7273	0.3523	intergenic	Glyma.20G005900
Chr20	586252	586252	G	T	SNP	0.2941	0.7333	0.4392	intergenic	Glyma.20G005900
Chr20	586283	586283	T	A	SNP	0.2727	0.7692	0.4965	intergenic	Glyma.20G005900
Chr20	586292	586292	A	T	SNP	0.3478	0.8	0.4522	intergenic	Glyma.20G005900
Chr20	586313	586313	T	C	SNP	0.3478	0.8235	0.4757	intergenic	Glyma.20G005900
Chr20	586433	586433	T	C	SNP	0.4091	0.8333	0.4242	intergenic	Glyma.20G005900
Chr20	586569	586569	C	A	SNP	0.3158	0.75	0.4342	intergenic	Glyma.20G005900
Chr20	586794	586794	G	T	SNP	0.3667	0.6897	0.323	intergenic	Glyma.20G005900
Chr20	586872	586872	A	G	SNP	0.2143	0.625	0.4107	intergenic	Glyma.20G005900
Chr20	586951	586951	C	T	SNP	0.129	0.5238	0.3948	intergenic	Glyma.20G005900
Chr20	586985	586985	G	A	SNP	0.1786	0.5833	0.4047	intergenic	Glyma.20G005900
Chr20	587587	587587	C	T	SNP	0.2353	0.5333	0.298	intergenic	Glyma.20G005900
Chr20	587598	587598	G	A	SNP	0.0769	0.5385	0.4616	intergenic	Glyma.20G005900
Chr20	588546	588546	T	A	SNP	0.3846	0.5625	0.1779	intergenic	Glyma.20G005900
Chr20	588706	588706	G	A	SNP	0.0769	0.5	0.4231	intergenic	Glyma.20G005900
Chr20	588837	588837	T	C	SNP	0.3	0.6	0.3	intergenic	Glyma.20G005900
Chr20	594626	594626	A	G	SNP	0.1739	0.8519	0.678	intronic	Glyma.20G006000
Chr20	598044	598044	C	G	SNP	0.4167	0.7	0.2833	upstream;downstream	Glyma.20G006100
Chr20	601753	601753	C	T	SNP	0.48	0.7241	0.2441	UTR3	Glyma.20G006100
Chr20	602089	602089	A	T	SNP	0.4	0.5	0.1	downstream	Glyma.20G006100
Chr20	602318	602318	G	A	SNP	0.2174	0.4839	0.2665	downstream	Glyma.20G006100
Chr20	602531	602531	T	C	SNP	0.2609	0.4348	0.1739	downstream	Glyma.20G006100
Chr20	602550	602550	C	G	SNP	0.2	0.3793	0.1793	downstream	Glyma.20G006100
Chr20	602668	602668	T	G	SNP	0.3636	0.5588	0.1952	downstream	Glyma.20G006100
Chr20	602701	602701	A	G	SNP	0.4348	0.6571	0.2223	downstream	Glyma.20G006100
Chr20	604041	604041	G	A	SNP	0.125	0.6364	0.5114	intergenic	Glyma.20G006100
Chr20	604067	604067	T	C	SNP	0.125	0.6364	0.5114	intergenic	Glyma.20G006100
Chr20	604117	604117	T	A	SNP	0.125	0.5455	0.4205	intergenic	Glyma.20G006100
Chr20	604500	604500	C	T	SNP	0.125	0.5	0.375	intergenic	Glyma.20G006100
Chr20	604520	604520	A	G	SNP	0.1667	0.5455	0.3788	intergenic	Glyma.20G006100
Chr20	604555	604555	C	T	SNP	0.2308	0.6364	0.4056	intergenic	Glyma.20G006100
Chr20	604764	604764	A	T	SNP	0.2	0.5385	0.3385	intergenic	Glyma.20G006100
Chr20	604789	604789	C	A	SNP	0.2632	0.4286	0.1654	intergenic	Glyma.20G006100
Chr20	604804	604804	A	C	SNP	0.25	0.4375	0.1875	intergenic	Glyma.20G006100
Chr20	604824	604824	A	C	SNP	0.25	0.4375	0.1875	intergenic	Glyma.20G006100
Chr20	604868	604868	G	A	SNP	0.4	0.625	0.225	intergenic	Glyma.20G006100
Chr20	605092	605092	C	T	SNP	0.3077	0.5	0.1923	intergenic	Glyma.20G006100
Chr20	606054	606054	T	C	SNP	0.3448	0.6364	0.2916	upstream	Glyma.20G006200
Chr20	608109	608109	T	C	SNP	0.3182	0.7778	0.4596	intronic	Glyma.20G006200
Chr20	608620	608620	C	T	SNP	0.3548	0.8286	0.4738	exonic	Glyma.20G006200
Chr20	608806	608806	C	T	SNP	0.3421	0.7368	0.3947	exonic	Glyma.20G006200
Chr20	609370	609370	A	G	SNP	0.4706	0.6667	0.1961	downstream	Glyma.20G006200
Chr20	610266	610266	T	C	SNP	0.1	0.64	0.54	downstream	Glyma.20G006300
Chr20	611070	611070	A	C	SNP	0.4375	0.6552	0.2177	intronic	Glyma.20G006300
Chr20	611753	611753	A	T	SNP	0.24	0.625	0.385	intronic	Glyma.20G006300
Chr20	612686	612686	G	A	SNP	0.2308	0.5714	0.3406	exonic	Glyma.20G006300			Glyma.20G003100.5:c.-1207A>C	Glyma.20G003100.2:c.-3241A>C)
Chr20	613173	613173	A	T	SNP	0.2143	0.625	0.4107	upstream	Glyma.20G006300			Glyma.20G003100.5:c.-1298T>G	Glyma.20G003100.2:c.-3332T>G)
Chr20	613377	613377	G	T	SNP	0.25	0.6667	0.4167	upstream	Glyma.20G006300
Chr20	613415	613415	A	T	SNP	0.2353	0.6875	0.4522	upstream	Glyma.20G006300
Chr20	614003	614003	T	C	SNP	0.1667	0.5882	0.4215	intergenic	Glyma.20G006300
Chr20	614043	614043	C	G	SNP	0.1667	0.6522	0.4855	intergenic	Glyma.20G006300
Chr20	614124	614124	T	A	SNP	0.1111	0.7778	0.6667	intergenic	Glyma.20G006300
Chr20	614216	614216	T	A	SNP	0.1333	0.8261	0.6928	intergenic	Glyma.20G006300
Chr20	614273	614273	A	G	SNP	0.0952	0.7083	0.6131	intergenic	Glyma.20G006300
Chr20	614452	614452	C	T	SNP	0.4286	0.7407	0.3121	downstream	Glyma.20G006400
Chr20	614503	614503	A	G	SNP	0.4	0.6452	0.2452	downstream	Glyma.20G006400
Chr20	614808	614808	T	C	SNP	0.375	0.7097	0.3347	downstream	Glyma.20G006400
Chr20	614856	614856	T	A	SNP	0.3529	0.5417	0.1888	downstream	Glyma.20G006400
Chr20	614858	614858	G	A	SNP	0.2941	0.5833	0.2892	downstream	Glyma.20G006400
Chr20	615066	615066	A	C	SNP	0.2759	0.76	0.4841	downstream	Glyma.20G006400
Chr20	615155	615155	G	T	SNP	0.2609	0.8182	0.5573	downstream	Glyma.20G006400
Chr20	615194	615194	G	C	SNP	0.3462	0.7826	0.4364	downstream	Glyma.20G006400
Chr20	615447	615447	T	C	SNP	0.3889	0.5385	0.1496	downstream	Glyma.20G006400
Chr20	615599	615599	C	A	SNP	0.3429	0.8	0.4571	UTR3	Glyma.20G006400
Chr20	616947	616947	A	G	SNP	0.3784	0.5429	0.1645	intronic	Glyma.20G006400
Chr20	617291	617291	C	A	SNP	0.3793	0.7241	0.3448	exonic	Glyma.20G006400
Chr20	617370	617370	T	G	SNP	0.3077	0.6562	0.3485	exonic	Glyma.20G006400
Chr20	618012	618012	T	C	SNP	0.2812	0.7407	0.4595	exonic	Glyma.20G006400
Chr20	618262	618262	G	C	SNP	0.3636	0.8182	0.4546	exonic	Glyma.20G006400
Chr20	618286	618286	C	G	SNP	0.3429	0.75	0.4071	exonic	Glyma.20G006400
Chr20	618676	618676	G	A	SNP	0.3929	0.9412	0.5483	intronic	Glyma.20G006400
Chr20	618934	618934	A	T	SNP	0.3548	0.75	0.3952	intronic	Glyma.20G006400
Chr20	618958	618958	G	T	SNP	0.3333	0.7143	0.381	exonic	Glyma.20G006400
Chr20	622095	622095	A	G	SNP	0.2727	0.3333	0.0606	upstream	Glyma.20G006400
Chr20	622636	622636	C	T	SNP	0.5	1	0.5	intergenic	Glyma.20G006400
Chr20	622842	622842	G	A	SNP	0.4286	0.8571	0.4285	intergenic	Glyma.20G006400
Chr20	623179	623179	T	C	SNP	0.2143	0.7576	0.5433	intergenic	Glyma.20G006400
Chr20	623245	623245	C	T	SNP	0.2083	0.6389	0.4306	intergenic	Glyma.20G006400
Chr20	623320	623320	G	A	SNP	0.2333	0.6757	0.4424	intergenic	Glyma.20G006400
Chr20	623449	623449	T	C	SNP	0.2759	0.7576	0.4817	intergenic	Glyma.20G006400
Chr20	623529	623529	G	T	SNP	0.25	0.7188	0.4688	intergenic	Glyma.20G006400
Chr20	623540	623540	T	C	SNP	0.2667	0.7188	0.4521	intergenic	Glyma.20G006400
Chr20	623719	623719	T	C	SNP	0.2	0.7778	0.5778	intergenic	Glyma.20G006400
Chr20	623800	623800	A	C	SNP	0.625	0.8	0.175	intergenic	Glyma.20G006400
Chr20	626263	626263	G	T	SNP	0.25	0.6316	0.3816	intergenic	Glyma.20G006400
Chr20	626406	626406	A	T	SNP	0.25	0.7895	0.5395	intergenic	Glyma.20G006400
Chr20	626481	626481	T	A	SNP	0.1111	0.8462	0.7351	intergenic	Glyma.20G006400
Chr20	626671	626671	T	G	SNP	0.5455	0.5882	0.0427	intergenic	Glyma.20G006400
Chr20	628090	628090	A	T	SNP	0	0.8571	0.8571	intergenic	Glyma.20G006400
Chr20	711638	711638	G	A	SNP	0.2222	0.8	0.5778	intergenic	Glyma.20G007700
Chr20	1038600	1038600	G	T	SNP	0.2857	0.7143	0.4286	intergenic	Glyma.20G012300
Chr20	1038611	1038611	T	A	SNP	0.2857	0.7143	0.4286	intergenic	Glyma.20G012300
Chr20	1038670	1038670	T	G	SNP	0.2632	0.72	0.4568	intergenic	Glyma.20G012300
Chr20	1038681	1038681	G	T	SNP	0.2381	0.72	0.4819	intergenic	Glyma.20G012300
Chr20	1038727	1038727	G	T	SNP	0.0952	0.7083	0.6131	intergenic	Glyma.20G012300
Chr20	1041710	1041710	G	A	SNP	0.2222	0.9259	0.7037	intergenic	Glyma.20G012300
Chr20	1064083	1064083	C	T	SNP	0.5	0.7273	0.2273	exonic	Glyma.20G012600
Chr20	1070549	1070549	T	C	SNP	0.3571	0.7273	0.3702	exonic	Glyma.20G012700
Chr20	1100877	1100877	C	T	SNP	0.6471	0.5	-0.1471	intergenic	Glyma.20G012900
Chr20	1104063	1104063	T	C	SNP	0.2632	0.8387	0.5755	intergenic	Glyma.20G012900
Chr20	1104907	1104907	T	C	SNP	0.2759	0.8333	0.5574	intergenic	Glyma.20G012900
Chr20	1104926	1104926	C	A	SNP	0.1667	0.8889	0.7222	intergenic	Glyma.20G012900
Chr20	1105037	1105037	G	A	SNP	0.0588	0.75	0.6912	intergenic	Glyma.20G012900
Chr20	1105321	1105321	A	C	SNP	0.125	0.8261	0.7011	intergenic	Glyma.20G012900
Chr20	1105322	1105322	A	C	SNP	0.1875	0.8261	0.6386	intergenic	Glyma.20G012900
Chr20	1105365	1105365	C	A	SNP	0.0588	0.8696	0.8108	intergenic	Glyma.20G012900
Chr20	1105486	1105486	T	C	SNP	0.1613	0.7188	0.5575	intergenic	Glyma.20G012900
Chr20	1105490	1105490	G	T	SNP	0.1765	0.697	0.5205	intergenic	Glyma.20G012900
Chr20	1105524	1105524	G	A	SNP	0.1818	0.6216	0.4398	intergenic	Glyma.20G012900
Chr20	1105543	1105543	A	G	SNP	0.2258	0.697	0.4712	intergenic	Glyma.20G012900
Chr20	1105756	1105756	T	C	SNP	0.1852	0.6875	0.5023	intergenic	Glyma.20G012900
Chr20	1105773	1105773	C	A	SNP	0.1739	0.6471	0.4732	intergenic	Glyma.20G012900
Chr20	1105840	1105840	T	G	SNP	0.2	0.7895	0.5895	intergenic	Glyma.20G012900
Chr20	1105921	1105921	T	C	SNP	0.2083	0.7826	0.5743	intergenic	Glyma.20G012900
Chr20	1105945	1105945	G	A	SNP	0.2727	0.7308	0.4581	intergenic	Glyma.20G012900
Chr20	1106098	1106098	A	T	SNP	0.3	0.6857	0.3857	intergenic	Glyma.20G012900
Chr20	1106144	1106144	T	C	SNP	0.2857	0.6452	0.3595	intergenic	Glyma.20G012900
Chr20	1106150	1106150	C	T	SNP	0.2857	0.6207	0.335	intergenic	Glyma.20G012900
Chr20	1106165	1106165	T	C	SNP	0.2105	0.6429	0.4324	intergenic	Glyma.20G012900
Chr20	1106390	1106390	G	A	SNP	0.3462	0.56	0.2138	intergenic	Glyma.20G012900
Chr20	1106593	1106593	A	G	SNP	0.3125	0.7931	0.4806	intergenic	Glyma.20G012900
Chr20	1107125	1107125	T	C	SNP	0.1667	0.4545	0.2878	intergenic	Glyma.20G012900
Chr20	1107267	1107267	A	G	SNP	0.3333	0.5926	0.2593	intergenic	Glyma.20G012900
Chr20	1107463	1107463	A	G	SNP	0.2917	0.7188	0.4271	intergenic	Glyma.20G012900
Chr20	1107521	1107521	T	G	SNP	0.3929	0.7778	0.3849	intergenic	Glyma.20G012900
Chr20	1107525	1107525	C	T	SNP	0.4074	0.7778	0.3704	intergenic	Glyma.20G012900
Chr20	1107760	1107760	C	T	SNP	0.5556	0.7931	0.2375	intergenic	Glyma.20G012900
Chr20	1107805	1107805	G	A	SNP	0.3889	0.6571	0.2682	intergenic	Glyma.20G012900
Chr20	1107823	1107823	G	A	SNP	0.3636	0.6571	0.2935	intergenic	Glyma.20G012900
Chr20	1107830	1107830	G	A	SNP	0.381	0.6667	0.2857	intergenic	Glyma.20G012900
Chr20	1107966	1107966	T	C	SNP	0.2727	0.8276	0.5549	intergenic	Glyma.20G012900
Chr20	1108179	1108179	T	G	SNP	0.3125	0.8462	0.5337	intergenic	Glyma.20G012900
Chr20	1108200	1108200	A	T	SNP	0.1944	0.7391	0.5447	intergenic	Glyma.20G012900
Chr20	1108251	1108251	T	G	SNP	0.3	0.72	0.42	intergenic	Glyma.20G012900
Chr20	1108315	1108315	C	A	SNP	0.4242	0.5217	0.0975	intergenic	Glyma.20G012900
Chr20	1108755	1108755	T	A	SNP	0.4062	0.7576	0.3514	intergenic	Glyma.20G012900
Chr20	1108842	1108842	T	G	SNP	0.2105	0.7308	0.5203	intergenic	Glyma.20G012900
Chr20	1109374	1109374	T	C	SNP	0.125	0.5	0.375	intergenic	Glyma.20G012900
Chr20	1109466	1109466	C	T	SNP	0.0909	0.75	0.6591	intergenic	Glyma.20G012900
Chr20	1109726	1109726	C	T	SNP	0.0833	0.9091	0.8258	intergenic	Glyma.20G012900
Chr20	1110406	1110406	C	G	SNP	0.2	0.6923	0.4923	intergenic	Glyma.20G012900
Chr20	1110449	1110449	G	A	SNP	0.0833	0.6316	0.5483	intergenic	Glyma.20G012900
Chr20	1110546	1110546	T	C	SNP	0.1739	0.6316	0.4577	intergenic	Glyma.20G012900
Chr20	1110587	1110587	T	C	SNP	0.28	0.8	0.52	intergenic	Glyma.20G012900
Chr20	1110653	1110653	G	C	SNP	0.2581	0.6296	0.3715	intergenic	Glyma.20G012900
Chr20	1110867	1110867	C	T	SNP	0.1379	0.6522	0.5143	intergenic	Glyma.20G012900
Chr20	1110936	1110936	C	T	SNP	0.2	0.7097	0.5097	intergenic	Glyma.20G012900
Chr20	1111166	1111166	T	G	SNP	0.2778	0.5357	0.2579	intergenic	Glyma.20G012900
Chr20	1111219	1111219	T	C	SNP	0.3143	0.4688	0.1545	intergenic	Glyma.20G012900
Chr20	1111434	1111434	C	T	SNP	0.3214	0.7742	0.4528	intergenic	Glyma.20G012900
Chr20	1111494	1111494	G	A	SNP	0.3438	0.6571	0.3133	intergenic	Glyma.20G012900
Chr20	1111710	1111710	G	A	SNP	0.1111	0.6667	0.5556	intergenic	Glyma.20G012900
Chr20	1111742	1111742	C	T	SNP	0.0588	0.6667	0.6079	intergenic	Glyma.20G012900
Chr20	1111842	1111842	T	G	SNP	0.4211	0.6786	0.2575	intergenic	Glyma.20G012900
Chr20	1111884	1111884	T	C	SNP	0.5	0.75	0.25	intergenic	Glyma.20G012900
Chr20	1111893	1111893	A	C	SNP	0.55	0.7838	0.2338	intergenic	Glyma.20G012900
Chr20	1111992	1111992	G	A	SNP	0.5	0.7805	0.2805	intergenic	Glyma.20G012900
Chr20	1112002	1112002	C	T	SNP	0.5	0.7619	0.2619	intergenic	Glyma.20G012900
Chr20	1112017	1112017	G	A	SNP	0.3939	0.7179	0.324	intergenic	Glyma.20G012900
Chr20	1112069	1112069	G	A	SNP	0.3438	0.5588	0.215	intergenic	Glyma.20G012900
Chr20	1112253	1112253	T	C	SNP	0.3784	0.6	0.2216	intergenic	Glyma.20G012900
Chr20	1112319	1112319	A	G	SNP	0.2973	0.6667	0.3694	intergenic	Glyma.20G012900
Chr20	1112336	1112336	G	A	SNP	0.3171	0.7143	0.3972	intergenic	Glyma.20G012900
Chr20	1112412	1112412	C	T	SNP	0.3902	0.7273	0.3371	intergenic	Glyma.20G012900
Chr20	1112495	1112495	T	C	SNP	0.3529	0.7273	0.3744	intergenic	Glyma.20G012900
Chr20	1112544	1112544	A	C	SNP	0.2188	0.6957	0.4769	intergenic	Glyma.20G012900
Chr20	1112554	1112554	C	T	SNP	0.2258	0.7273	0.5015	intergenic	Glyma.20G012900
Chr20	1112702	1112702	T	C	SNP	0.3488	0.7	0.3512	intergenic	Glyma.20G012900
Chr20	1112991	1112991	T	C	SNP	0.2963	0.7241	0.4278	intergenic	Glyma.20G012900
Chr20	1112992	1112992	A	G	SNP	0.3077	0.7241	0.4164	intergenic	Glyma.20G012900
Chr20	1113212	1113212	T	C	SNP	0.3871	0.7222	0.3351	intergenic	Glyma.20G012900
Chr20	1113223	1113223	G	A	SNP	0.3548	0.7368	0.382	intergenic	Glyma.20G012900
Chr20	1113279	1113279	A	C	SNP	0.25	0.6538	0.4038	intergenic	Glyma.20G012900
Chr20	1113302	1113302	T	C	SNP	0.303	0.6786	0.3756	intergenic	Glyma.20G012900
Chr20	1113426	1113426	G	A	SNP	0.3077	0.6667	0.359	intergenic	Glyma.20G012900
Chr20	1113443	1113443	T	A	SNP	0.28	0.6286	0.3486	intergenic	Glyma.20G012900
Chr20	1113509	1113509	T	C	SNP	0.2593	0.6061	0.3468	intergenic	Glyma.20G012900
Chr20	1113718	1113718	G	A	SNP	0.3	0.6562	0.3562	intergenic	Glyma.20G012900
Chr20	1113739	1113739	A	G	SNP	0.2174	0.625	0.4076	intergenic	Glyma.20G012900
Chr20	1113806	1113806	G	C	SNP	0.2692	0.6585	0.3893	intergenic	Glyma.20G012900
Chr20	1114025	1114025	C	T	SNP	0.4242	0.7353	0.3111	intergenic	Glyma.20G012900
Chr20	1114113	1114113	A	G	SNP	0.3	0.6389	0.3389	intergenic	Glyma.20G012900
Chr20	1114190	1114190	G	T	SNP	0.3333	0.7368	0.4035	intergenic	Glyma.20G012900
Chr20	1114224	1114224	G	A	SNP	0.2963	0.7353	0.439	intergenic	Glyma.20G012900
Chr20	1114418	1114418	A	G	SNP	0.2727	0.8421	0.5694	intergenic	Glyma.20G012900
Chr20	1114598	1114598	A	G	SNP	0.25	0.7222	0.4722	intergenic	Glyma.20G012900
Chr20	1114616	1114616	G	A	SNP	0.2558	0.7105	0.4547	intergenic	Glyma.20G012900
Chr20	1114643	1114643	T	C	SNP	0.3182	0.8108	0.4926	intergenic	Glyma.20G012900
Chr20	1114683	1114683	T	C	SNP	0.3429	0.8056	0.4627	intergenic	Glyma.20G012900
Chr20	1114684	1114684	G	A	SNP	0.3529	0.8108	0.4579	intergenic	Glyma.20G012900
Chr20	1114701	1114701	A	G	SNP	0.3793	0.8049	0.4256	intergenic	Glyma.20G012900
Chr20	1114714	1114714	C	T	SNP	0.3333	0.8	0.4667	intergenic	Glyma.20G012900
Chr20	1114752	1114752	A	G	SNP	0.32	0.8286	0.5086	intergenic	Glyma.20G012900
Chr20	1114909	1114909	G	A	SNP	0.1613	0.5667	0.4054	intergenic	Glyma.20G012900
Chr20	1114918	1114918	C	T	SNP	0.1613	0.5667	0.4054	intergenic	Glyma.20G012900
Chr20	1114947	1114947	A	G	SNP	0.1923	0.5625	0.3702	intergenic	Glyma.20G012900
Chr20	1115355	1115355	C	T	SNP	0.2857	0.6923	0.4066	intergenic	Glyma.20G012900
Chr20	1115439	1115439	C	T	SNP	0.0769	0.6364	0.5595	intergenic	Glyma.20G012900
Chr20	1115928	1115928	C	T	SNP	0.1875	0.7273	0.5398	intergenic	Glyma.20G012900
Chr20	1115956	1115956	T	C	SNP	0.2308	0.7857	0.5549	intergenic	Glyma.20G012900
Chr20	1116096	1116096	C	G	SNP	0.2222	0.7368	0.5146	intergenic	Glyma.20G012900
Chr20	1117362	1117362	A	T	SNP	0.2857	0.6364	0.3507	intergenic	Glyma.20G012900
Chr20	1119094	1119094	A	G	SNP	0.1765	0.4118	0.2353	upstream	Glyma.20G013000
Chr20	1119145	1119145	A	G	SNP	0.2105	0.5455	0.335	upstream	Glyma.20G013000
Chr20	1119800	1119800	A	G	SNP	0.2	0.5294	0.3294	exonic	Glyma.20G013000
Chr20	1120169	1120169	A	C	SNP	0.381	0.4444	0.0634	intronic	Glyma.20G013000
Chr20	1120752	1120752	C	A	SNP	0.56	0.7778	0.2178	intronic	Glyma.20G013000
Chr20	1124431	1124431	C	T	SNP	0.2727	0.8	0.5273	intergenic	Glyma.20G013000
Chr20	1125144	1125144	G	A	SNP	0.375	0.7368	0.3618	intergenic	Glyma.20G013000
Chr20	1125318	1125318	T	G	SNP	0.2273	0.7857	0.5584	intergenic	Glyma.20G013000
Chr20	1126252	1126252	G	A	SNP	0.25	0.9167	0.6667	intergenic	Glyma.20G013000
Chr20	1126576	1126576	A	G	SNP	0.3846	0.8182	0.4336	intergenic	Glyma.20G013000
Chr20	1126585	1126585	G	A	SNP	0.4074	0.8333	0.4259	intergenic	Glyma.20G013000
Chr20	1126609	1126609	A	G	SNP	0.4231	0.8148	0.3917	intergenic	Glyma.20G013000
Chr20	1126625	1126625	T	C	SNP	0.4667	0.7667	0.3	intergenic	Glyma.20G013000
Chr20	1126713	1126713	A	G	SNP	0.5	0.5484	0.0484	intergenic	Glyma.20G013000
Chr20	1126734	1126734	G	A	SNP	0.4091	0.5758	0.1667	intergenic	Glyma.20G013000
Chr20	1126802	1126802	G	A	SNP	0.3103	0.56	0.2497	intergenic	Glyma.20G013000
Chr20	1126865	1126865	G	A	SNP	0.3103	0.75	0.4397	intergenic	Glyma.20G013000
Chr20	1127192	1127192	C	T	SNP	0.2424	0.6667	0.4243	intergenic	Glyma.20G013000
Chr20	1127229	1127229	A	G	SNP	0.25	0.6571	0.4071	intergenic	Glyma.20G013000
Chr20	1127256	1127256	G	A	SNP	0.3333	0.6667	0.3334	intergenic	Glyma.20G013000
Chr20	1127323	1127323	A	G	SNP	0.2353	0.6897	0.4544	intergenic	Glyma.20G013000
Chr20	1127376	1127376	G	A	SNP	0.3043	0.6429	0.3386	intergenic	Glyma.20G013000
Chr20	1127413	1127413	T	C	SNP	0.2903	0.68	0.3897	intergenic	Glyma.20G013000
Chr20	1127420	1127420	T	G	SNP	0.2903	0.6667	0.3764	intergenic	Glyma.20G013000
Chr20	1127489	1127489	C	G	SNP	0.3793	0.7576	0.3783	intergenic	Glyma.20G013000
Chr20	1127551	1127551	A	G	SNP	0.4091	0.7576	0.3485	intergenic	Glyma.20G013000
Chr20	1127629	1127629	G	A	SNP	0.55	0.75	0.2	intergenic	Glyma.20G013000
Chr20	1127647	1127647	A	G	SNP	0.5833	0.7419	0.1586	intergenic	Glyma.20G013000
Chr20	1127705	1127705	G	A	SNP	0.44	0.8438	0.4038	intergenic	Glyma.20G013000
Chr20	1127862	1127862	G	A	SNP	0.5333	0.75	0.2167	intergenic	Glyma.20G013000
Chr20	1127905	1127905	A	G	SNP	0.4762	0.7778	0.3016	intergenic	Glyma.20G013000
Chr20	1127941	1127941	A	G	SNP	0.4286	0.7333	0.3047	intergenic	Glyma.20G013000
Chr20	1127954	1127954	A	G	SNP	0.4286	0.7647	0.3361	intergenic	Glyma.20G013000
Chr20	1128712	1128712	T	C	SNP	0.25	0.7333	0.4833	intergenic	Glyma.20G013000
Chr20	1128834	1128834	C	T	SNP	0.28	0.8519	0.5719	intergenic	Glyma.20G013000
Chr20	1128929	1128929	C	A	SNP	0.4706	0.8889	0.4183	intergenic	Glyma.20G013000
Chr20	1129013	1129013	G	A	SNP	0.3333	0.9615	0.6282	intergenic	Glyma.20G013000
Chr20	1129037	1129037	T	C	SNP	0.375	0.8571	0.4821	intergenic	Glyma.20G013000
Chr20	1129786	1129786	C	T	SNP	0.4211	0.5652	0.1441	intergenic	Glyma.20G013000
Chr20	1129790	1129790	A	G	SNP	0.4211	0.5652	0.1441	intergenic	Glyma.20G013000
Chr20	1129806	1129806	A	G	SNP	0.4706	0.5556	0.085	intergenic	Glyma.20G013000
Chr20	1129825	1129825	T	C	SNP	0.5	0.5517	0.0517	intergenic	Glyma.20G013000
Chr20	1129880	1129880	C	T	SNP	0.5789	0.6296	0.0507	intergenic	Glyma.20G013000
Chr20	1130119	1130119	T	A	SNP	0.4	0.76	0.36	intergenic	Glyma.20G013000
Chr20	1132238	1132238	T	C	SNP	0.2727	0.7037	0.431	intergenic	Glyma.20G013000
Chr20	1132422	1132422	A	C	SNP	0.3929	0.8378	0.4449	intergenic	Glyma.20G013000
Chr20	1132669	1132669	C	T	SNP	0.3	0.7692	0.4692	intergenic	Glyma.20G013000
Chr20	1132697	1132697	A	G	SNP	0.32	0.8421	0.5221	intergenic	Glyma.20G013000
Chr20	1133372	1133372	T	C	SNP	0.25	0.8	0.55	downstream	Glyma.20G013100
Chr20	1133652	1133652	G	C	SNP	0.1538	0.72	0.5662	downstream	Glyma.20G013100
Chr20	1133823	1133823	T	C	SNP	0.4545	0.8	0.3455	downstream	Glyma.20G013100
Chr20	1133853	1133853	G	A	SNP	0.3636	0.8333	0.4697	downstream	Glyma.20G013100
Chr20	1133917	1133917	T	C	SNP	0.125	0.8889	0.7639	downstream	Glyma.20G013100
Chr20	1134487	1134487	A	G	SNP	0.32	0.8182	0.4982	UTR3	Glyma.20G013100
Chr20	1134869	1134869	A	T	SNP	0.3462	0.6452	0.299	exonic	Glyma.20G013100
Chr20	1135200	1135200	G	T	SNP	0.3333	0.6923	0.359	intronic	Glyma.20G013100
Chr20	1135210	1135210	G	T	SNP	0.3333	0.6667	0.3334	intronic	Glyma.20G013100
Chr20	1135629	1135629	T	C	SNP	0.3571	0.9375	0.5804	UTR5	Glyma.20G013100
Chr20	1135968	1135968	G	C	SNP	0.2174	0.8846	0.6672	upstream	Glyma.20G013100
Chr20	1136168	1136168	G	A	SNP	0.1739	0.56	0.3861	upstream	Glyma.20G013100
Chr20	1136227	1136227	A	T	SNP	0.2069	0.6786	0.4717	upstream	Glyma.20G013100
Chr20	1138037	1138037	A	G	SNP	0.3077	0.8	0.4923	intergenic	Glyma.20G013100
Chr20	1138783	1138783	T	C	SNP	0.3333	0.75	0.4167	intergenic	Glyma.20G013100
Chr20	1143009	1143009	A	G	SNP	0.4167	0.9444	0.5277	intergenic	Glyma.20G013100
Chr20	1143563	1143563	G	A	SNP	0.2857	0.8	0.5143	intergenic	Glyma.20G013100
Chr20	1144151	1144151	T	C	SNP	0.3684	0.6538	0.2854	intergenic	Glyma.20G013100
Chr20	1144677	1144677	T	C	SNP	0.4286	0.5714	0.1428	intergenic	Glyma.20G013100
Chr20	1145932	1145932	C	T	SNP	0.2	0.7	0.5	intergenic	Glyma.20G013100
Chr20	1147160	1147160	A	G	SNP	0.3158	0.7714	0.4556	intergenic	Glyma.20G013100
Chr20	1147352	1147352	T	C	SNP	0.2308	0.6667	0.4359	intergenic	Glyma.20G013100
Chr20	1150295	1150295	C	G	SNP	0.2222	0.9091	0.6869	intergenic	Glyma.20G013100
Chr20	1151987	1151987	T	C	SNP	0.4	0.7273	0.3273	intergenic	Glyma.20G013100
Chr20	1152419	1152419	T	G	SNP	0.4444	0.8	0.3556	intergenic	Glyma.20G013100
Chr20	1152503	1152503	T	A	SNP	0.3043	0.6364	0.3321	intergenic	Glyma.20G013100
Chr20	1153893	1153893	G	T	SNP	0.2308	0.8889	0.6581	intergenic	Glyma.20G013100
Chr20	1154050	1154050	T	G	SNP	0.3571	0.8333	0.4762	intergenic	Glyma.20G013100
Chr20	1154298	1154298	C	T	SNP	0.625	0.6667	0.0417	intergenic	Glyma.20G013100
Chr20	1154351	1154351	T	G	SNP	0.3636	0.5455	0.1819	intergenic	Glyma.20G013100
Chr20	1154944	1154944	A	C	SNP	0.3333	0.7857	0.4524	upstream	Glyma.20G013200
Chr20	1179140	1179140	C	A	SNP	0.2778	0.75	0.4722	intronic	Glyma.20G013400
Chr20	1180007	1180007	G	A	SNP	0.3333	0.7143	0.381	downstream	Glyma.20G013400
Chr20	1180361	1180361	T	C	SNP	0.2667	0.6129	0.3462	downstream	Glyma.20G013400
Chr20	1180705	1180705	C	T	SNP	0.2	0.6667	0.4667	downstream	Glyma.20G013400
Chr20	1180828	1180828	A	T	SNP	0.2609	0.6897	0.4288	intergenic	Glyma.20G013400
Chr20	1181556	1181556	G	A	SNP	0.2941	0.7	0.4059	intergenic	Glyma.20G013400
Chr20	1182098	1182098	G	A	SNP	0.3077	0.6875	0.3798	intergenic	Glyma.20G013400
Chr20	1182221	1182221	A	G	SNP	0.2	0.7143	0.5143	intergenic	Glyma.20G013400
Chr20	1183226	1183226	T	A	SNP	0.3333	0.8333	0.5	downstream	Glyma.20G013500
Chr20	1183828	1183828	C	A	SNP	0.3333	0.6	0.2667	UTR3	Glyma.20G013500
Chr20	1183877	1183877	T	C	SNP	0.375	0.6452	0.2702	UTR3	Glyma.20G013500
Chr20	1185765	1185765	G	T	SNP	0.3913	0.7027	0.3114	exonic	Glyma.20G013500
Chr20	1186330	1186330	G	T	SNP	0.3043	0.7273	0.423	exonic	Glyma.20G013500
Chr20	1188478	1188478	C	T	SNP	0.4167	0.6471	0.2304	exonic	Glyma.20G013500
Chr20	1188853	1188853	C	G	SNP	0.25	0.7353	0.4853	exonic	Glyma.20G013500
Chr20	1189049	1189049	G	A	SNP	0.2857	0.7812	0.4955	intronic	Glyma.20G013500
Chr20	1193006	1193006	T	C	SNP	0.2727	0.7778	0.5051	intergenic	Glyma.20G013500
Chr20	1193675	1193675	A	G	SNP	0.0909	0.8889	0.798	intergenic	Glyma.20G013500
Chr20	1193952	1193952	C	T	SNP	0.1875	0.7692	0.5817	intergenic	Glyma.20G013500
Chr20	1195009	1195009	T	C	SNP	0.1429	0.3	0.1571	intergenic	Glyma.20G013500
Chr20	1195106	1195106	A	G	SNP	0.2308	0.3	0.0692	intergenic	Glyma.20G013500
Chr20	1195128	1195128	A	C	SNP	0.375	0.375	0	intergenic	Glyma.20G013500
Chr20	1195152	1195152	T	C	SNP	0.3	0.4286	0.1286	intergenic	Glyma.20G013500
Chr20	1195208	1195208	G	A	SNP	0	0.4286	0.4286	intergenic	Glyma.20G013500
Chr20	1195223	1195223	C	T	SNP	0.1429	0.5556	0.4127	intergenic	Glyma.20G013500
Chr20	1195252	1195252	T	C	SNP	0.1667	0.5455	0.3788	intergenic	Glyma.20G013500
Chr20	1195282	1195282	T	C	SNP	0.25	0.6667	0.4167	intergenic	Glyma.20G013500
Chr20	1195304	1195304	T	C	SNP	0.3333	0.7368	0.4035	intergenic	Glyma.20G013500
Chr20	1195399	1195399	T	G	SNP	0.3077	0.7143	0.4066	intergenic	Glyma.20G013500
Chr20	1195419	1195419	C	A	SNP	0.3333	0.7	0.3667	intergenic	Glyma.20G013500
Chr20	1195745	1195745	A	G	SNP	0.3529	0.5333	0.1804	intergenic	Glyma.20G013500
Chr20	1196501	1196501	G	A	SNP	0.3125	0.7647	0.4522	intergenic	Glyma.20G013500
Chr20	1196529	1196529	C	T	SNP	0.3333	0.7895	0.4562	intergenic	Glyma.20G013500
Chr20	1196560	1196560	G	A	SNP	0.3529	0.8571	0.5042	intergenic	Glyma.20G013500
Chr20	1196591	1196591	C	T	SNP	0.3333	0.8	0.4667	intergenic	Glyma.20G013500
Chr20	1196640	1196640	C	A	SNP	0.3333	0.9	0.5667	intergenic	Glyma.20G013500
Chr20	1196834	1196834	C	G	SNP	0.2069	0.8333	0.6264	intergenic	Glyma.20G013500
Chr20	1197038	1197038	G	A	SNP	0.3333	0.7143	0.381	intergenic	Glyma.20G013500
Chr20	1197119	1197119	G	A	SNP	0.1739	0.72	0.5461	intergenic	Glyma.20G013500
Chr20	1197249	1197249	C	T	SNP	0.24	0.6667	0.4267	intergenic	Glyma.20G013500
Chr20	1198000	1198000	G	A	SNP	0.3	0.5556	0.2556	intergenic	Glyma.20G013500
Chr20	1198204	1198204	A	T	SNP	0.3636	0.625	0.2614	intergenic	Glyma.20G013500
Chr20	1198331	1198331	C	T	SNP	0.1765	0.6875	0.511	intergenic	Glyma.20G013500
Chr20	1198632	1198632	C	T	SNP	0.3846	0.8667	0.4821	intergenic	Glyma.20G013500
Chr20	1199306	1199306	G	A	SNP	0.0833	0.7143	0.631	intergenic	Glyma.20G013500
Chr20	1199421	1199421	T	A	SNP	0.2222	0.6842	0.462	intergenic	Glyma.20G013500
Chr20	1199470	1199470	C	T	SNP	0.1905	0.8462	0.6557	intergenic	Glyma.20G013500
Chr20	1199627	1199627	C	T	SNP	0.2917	0.7	0.4083	intergenic	Glyma.20G013500
Chr20	1199812	1199812	G	A	SNP	0.1818	0.76	0.5782	intergenic	Glyma.20G013500
Chr20	1199828	1199828	C	T	SNP	0.1905	0.7391	0.5486	intergenic	Glyma.20G013500
Chr20	1199872	1199872	C	T	SNP	0.1818	0.7	0.5182	intergenic	Glyma.20G013500
Chr20	1200049	1200049	G	A	SNP	0.2083	0.75	0.5417	intergenic	Glyma.20G013500
Chr20	1200126	1200126	C	A	SNP	0.1786	0.6667	0.4881	intergenic	Glyma.20G013500
Chr20	1200273	1200273	G	T	SNP	0.3214	0.7368	0.4154	intergenic	Glyma.20G013500
Chr20	1200423	1200423	G	T	SNP	0.1786	0.625	0.4464	intergenic	Glyma.20G013500
Chr20	1200519	1200519	C	T	SNP	0.0556	0.5625	0.5069	intergenic	Glyma.20G013500
Chr20	1200529	1200529	A	G	SNP	0.0556	0.5882	0.5326	intergenic	Glyma.20G013500
Chr20	1200598	1200598	C	T	SNP	0.1875	0.7	0.5125	intergenic	Glyma.20G013500
Chr20	1200967	1200967	G	C	SNP	0.3	0.8571	0.5571	intergenic	Glyma.20G013500
Chr20	1200972	1200972	G	A	SNP	0.3	0.8571	0.5571	intergenic	Glyma.20G013500
Chr20	1201506	1201506	A	T	SNP	0.3333	0.7368	0.4035	intergenic	Glyma.20G013500
Chr20	1201739	1201739	G	A	SNP	0.2857	0.7273	0.4416	intergenic	Glyma.20G013500
Chr20	1201833	1201833	C	T	SNP	0.2692	0.6667	0.3975	intergenic	Glyma.20G013500
Chr20	1202003	1202003	C	T	SNP	0.24	0.5652	0.3252	intergenic	Glyma.20G013500
Chr20	1202025	1202025	A	C	SNP	0.3333	0.6087	0.2754	intergenic	Glyma.20G013500
Chr20	1202154	1202154	C	T	SNP	0.2609	0.8182	0.5573	intergenic	Glyma.20G013500
Chr20	1202259	1202259	G	C	SNP	0.4444	0.7	0.2556	intergenic	Glyma.20G013500
Chr20	1202273	1202273	G	A	SNP	0.44	0.75	0.31	intergenic	Glyma.20G013500
Chr20	1202614	1202614	T	C	SNP	0.3333	0.6818	0.3485	intergenic	Glyma.20G013500
Chr20	1202862	1202862	G	A	SNP	0.5	0.75	0.25	intergenic	Glyma.20G013500
Chr20	1202880	1202880	C	T	SNP	0.4286	0.6	0.1714	intergenic	Glyma.20G013500
Chr20	1202898	1202898	G	A	SNP	0.5	0.5882	0.0882	intergenic	Glyma.20G013500
Chr20	1202959	1202959	G	A	SNP	0.4	0.75	0.35	intergenic	Glyma.20G013500
Chr20	1203319	1203319	T	C	SNP	0.3684	0.8125	0.4441	intergenic	Glyma.20G013500
Chr20	1204753	1204753	G	A	SNP	0.0909	0.875	0.7841	intergenic	Glyma.20G013500
Chr20	1204868	1204868	C	A	SNP	0.2667	0.8667	0.6	intergenic	Glyma.20G013500
Chr20	1206916	1206916	A	C	SNP	0.2667	0.6957	0.429	intergenic	Glyma.20G013500
Chr20	1207683	1207683	G	A	SNP	0.2581	0.7297	0.4716	intergenic	Glyma.20G013500
Chr20	1207700	1207700	A	G	SNP	0.2143	0.7895	0.5752	intergenic	Glyma.20G013500
Chr20	1207797	1207797	A	G	SNP	0.2	0.8621	0.6621	intergenic	Glyma.20G013500
Chr20	1207889	1207889	T	C	SNP	0.25	0.68	0.43	intergenic	Glyma.20G013500
Chr20	1208271	1208271	G	A	SNP	0.2778	0.75	0.4722	intergenic	Glyma.20G013500
Chr20	1208352	1208352	C	T	SNP	0.1667	0.5882	0.4215	intergenic	Glyma.20G013500
Chr20	1208452	1208452	G	T	SNP	0	0.5	0.5	intergenic	Glyma.20G013500
Chr20	1208488	1208488	G	A	SNP	0	0.75	0.75	intergenic	Glyma.20G013500
Chr20	1208660	1208660	C	T	SNP	0.25	0.6667	0.4167	intergenic	Glyma.20G013500
Chr20	1208754	1208754	C	T	SNP	0.1429	0.6364	0.4935	intergenic	Glyma.20G013500
Chr20	1209803	1209803	T	C	SNP	0.3	0.8571	0.5571	intergenic	Glyma.20G013500
Chr20	1209905	1209905	G	A	SNP	0.3077	0.913	0.6053	intergenic	Glyma.20G013500
Chr20	1210240	1210240	C	A	SNP	0.2143	0.7619	0.5476	intergenic	Glyma.20G013500
Chr20	1210255	1210255	C	T	SNP	0.2727	0.7778	0.5051	intergenic	Glyma.20G013500
Chr20	1210277	1210277	A	T	SNP	0.3846	0.75	0.3654	intergenic	Glyma.20G013500
Chr20	1210526	1210526	G	A	SNP	0	0.8125	0.8125	intergenic	Glyma.20G013500
Chr20	1211224	1211224	G	C	SNP	0.3333	0.7273	0.394	intergenic	Glyma.20G013500
Chr20	1211581	1211581	C	T	SNP	0.3913	0.6667	0.2754	intergenic	Glyma.20G013500
Chr20	1211646	1211646	G	A	SNP	0.4783	0.7	0.2217	intergenic	Glyma.20G013500
Chr20	1211821	1211821	T	C	SNP	0.2667	0.6154	0.3487	intergenic	Glyma.20G013500
Chr20	1213710	1213710	T	A	SNP	0.1765	0.9565	0.78	upstream	Glyma.20G013600
Chr20	1214873	1214873	T	G	SNP	0.2381	0.6486	0.4105	intronic	Glyma.20G013600
Chr20	1245425	1245425	A	C	SNP	0.4583	0.7222	0.2639	UTR3	Glyma.20G014100
Chr20	1247230	1247230	C	G	SNP	0.4138	0.625	0.2112	intronic	Glyma.20G014100
Chr20	1248100	1248100	G	T	SNP	0.3529	0.7083	0.3554	UTR5	Glyma.20G014100
Chr20	1248965	1248965	G	A	SNP	0.1667	0.6957	0.529	upstream	Glyma.20G014100
Chr20	1249132	1249132	C	T	SNP	0.0952	0.72	0.6248	intergenic	Glyma.20G014100
Chr20	1249145	1249145	C	T	SNP	0.0952	0.6957	0.6005	intergenic	Glyma.20G014100
Chr20	1249267	1249267	C	T	SNP	0.087	0.6471	0.5601	intergenic	Glyma.20G014100
Chr20	1249481	1249481	A	C	SNP	0	0.5	0.5	intergenic	Glyma.20G014100
Chr20	1249910	1249910	G	A	SNP	0.2105	0.4643	0.2538	downstream	Glyma.20G014200
Chr20	1249989	1249989	C	T	SNP	0.3	0.44	0.14	downstream	Glyma.20G014200
Chr20	1253520	1253520	A	G	SNP	0.4	0.7857	0.3857	intronic	Glyma.20G014200
Chr20	1255142	1255142	G	T	SNP	0.3667	0.6452	0.2785	intronic	Glyma.20G014200
Chr20	1261959	1261959	A	T	SNP	0.2105	0.6667	0.4562	intergenic	Glyma.20G014200
Chr20	1277054	1277054	G	T	SNP	0.1429	0.7391	0.5962	intergenic	Glyma.20G014200
Chr20	1277120	1277120	G	T	SNP	0.1667	0.5909	0.4242	intergenic	Glyma.20G014200
Chr20	1279054	1279054	T	C	SNP	0.2778	0.72	0.4422	intergenic	Glyma.20G014200
Chr20	1279252	1279252	C	T	SNP	0.381	0.8421	0.4611	intergenic	Glyma.20G014200
Chr20	1280314	1280314	G	A	SNP	0.125	0.7407	0.6157	intergenic	Glyma.20G014200
Chr20	1280937	1280937	T	A	SNP	0.3333	0.7	0.3667	intergenic	Glyma.20G014200
Chr20	1281105	1281105	G	C	SNP	0.2727	0.5556	0.2829	intergenic	Glyma.20G014200
Chr20	1281731	1281731	G	A	SNP	0.125	0.7143	0.5893	intergenic	Glyma.20G014200
Chr20	1281740	1281740	C	T	SNP	0.125	0.7143	0.5893	intergenic	Glyma.20G014200
Chr20	1281781	1281781	C	T	SNP	0.1667	0.7273	0.5606	intergenic	Glyma.20G014200
Chr20	1281823	1281823	G	A	SNP	0.2143	0.7143	0.5	intergenic	Glyma.20G014200
Chr20	1281825	1281825	G	A	SNP	0.2143	0.7143	0.5	intergenic	Glyma.20G014200
Chr20	1283021	1283021	G	A	SNP	0.3333	0.6875	0.3542	intergenic	Glyma.20G014200
Chr20	1283039	1283039	G	C	SNP	0.2941	0.6207	0.3266	intergenic	Glyma.20G014200
Chr20	1286511	1286511	T	A	SNP	0.2222	0.7059	0.4837	downstream	Glyma.20G014300
Chr20	1291085	1291085	C	A	SNP	0.2353	0.6842	0.4489	exonic	Glyma.20G014300
Chr20	1291086	1291086	G	C	SNP	0.2424	0.6757	0.4333	exonic	Glyma.20G014300
Chr20	1304261	1304261	C	T	SNP	0.1818	0.7778	0.596	intergenic	Glyma.20G014300
Chr20	1317379	1317379	G	A	SNP	0.2174	0.7586	0.5412	intergenic	Glyma.20G014300
Chr20	1320932	1320932	T	G	SNP	0.2759	0.8462	0.5703	intergenic	Glyma.20G014300
Chr20	1321268	1321268	C	T	SNP	0.3043	0.625	0.3207	intergenic	Glyma.20G014300
Chr20	1321279	1321279	T	C	SNP	0.3478	0.6667	0.3189	intergenic	Glyma.20G014300
Chr20	1321291	1321291	G	A	SNP	0.3478	0.6154	0.2676	intergenic	Glyma.20G014300
Chr20	1321308	1321308	T	C	SNP	0.28	0.6	0.32	intergenic	Glyma.20G014300
Chr20	1321375	1321375	A	T	SNP	0.25	0.6364	0.3864	intergenic	Glyma.20G014300
Chr20	1321442	1321442	G	T	SNP	0.2143	0.6667	0.4524	intergenic	Glyma.20G014300
Chr20	1322870	1322870	C	T	SNP	0.2424	0.5833	0.3409	intronic	Glyma.20G014400
Chr20	1323250	1323250	T	A	SNP	0.3333	0.7273	0.394	intronic	Glyma.20G014400
Chr20	1325284	1325284	A	T	SNP	0.3333	0.875	0.5417	intronic	Glyma.20G014400
Chr20	1325425	1325425	A	T	SNP	0.1818	0.7857	0.6039	intronic	Glyma.20G014400
Chr20	1325489	1325489	T	C	SNP	0.2632	0.8077	0.5445	intronic	Glyma.20G014400
Chr20	1325915	1325915	G	A	SNP	0.2162	0.5238	0.3076	intronic	Glyma.20G014400
Chr20	1326286	1326286	T	G	SNP	0.3226	0.6774	0.3548	intronic	Glyma.20G014400
Chr20	1326522	1326522	G	C	SNP	0.32	0.7667	0.4467	UTR5	Glyma.20G014400
Chr20	1330911	1330911	A	T	SNP	0.1818	1	0.8182	intergenic	Glyma.20G014400
Chr20	1331277	1331277	G	T	SNP	0.1818	0.6667	0.4849	intergenic	Glyma.20G014400
Chr20	1332320	1332320	C	T	SNP	0.1333	0.8636	0.7303	intergenic	Glyma.20G014400
Chr20	1332665	1332665	G	A	SNP	0.3571	0.7	0.3429	intergenic	Glyma.20G014400
Chr20	1333958	1333958	T	C	SNP	0.2727	0.8571	0.5844	intergenic	Glyma.20G014400
Chr20	1336812	1336812	T	C	SNP	0.2381	0.75	0.5119	intergenic	Glyma.20G014400
Chr20	1336964	1336964	T	C	SNP	0.2609	0.72	0.4591	intergenic	Glyma.20G014400
Chr20	1337076	1337076	T	C	SNP	0.2308	0.5652	0.3344	intergenic	Glyma.20G014400
Chr20	1337177	1337177	A	G	SNP	0.2857	0.5909	0.3052	intergenic	Glyma.20G014400
Chr20	1337629	1337629	T	C	SNP	0.2	0.7037	0.5037	intergenic	Glyma.20G014400
Chr20	1337648	1337648	C	T	SNP	0.0769	0.6538	0.5769	intergenic	Glyma.20G014400
Chr20	1337709	1337709	C	T	SNP	0.1667	0.7	0.5333	intergenic	Glyma.20G014400
Chr20	1337787	1337787	A	T	SNP	0.2963	0.75	0.4537	intergenic	Glyma.20G014400
Chr20	1337874	1337874	C	T	SNP	0.3214	0.7297	0.4083	intergenic	Glyma.20G014400
Chr20	1337891	1337891	C	T	SNP	0.3667	0.7692	0.4025	intergenic	Glyma.20G014400
Chr20	1339524	1339524	T	A	SNP	0.2	0.6667	0.4667	intergenic	Glyma.20G014400
Chr20	1339569	1339569	T	A	SNP	0.15	0.6842	0.5342	intergenic	Glyma.20G014400
Chr20	1339595	1339595	T	A	SNP	0.1905	0.7647	0.5742	intergenic	Glyma.20G014400
Chr20	1339810	1339810	G	A	SNP	0.125	0.7647	0.6397	intergenic	Glyma.20G014400
Chr20	1340042	1340042	A	G	SNP	0.2857	0.5714	0.2857	intergenic	Glyma.20G014400
Chr20	1340047	1340047	A	C	SNP	0.3125	0.5652	0.2527	intergenic	Glyma.20G014400
Chr20	1341109	1341109	G	A	SNP	0.3333	0.3333	0	intergenic	Glyma.20G014400
Chr20	1341300	1341300	G	A	SNP	0.2857	0.5882	0.3025	intergenic	Glyma.20G014400
Chr20	1341650	1341650	T	G	SNP	0.3846	0.8077	0.4231	intergenic	Glyma.20G014400
Chr20	1341717	1341717	T	C	SNP	0.3125	0.8	0.4875	intergenic	Glyma.20G014400
Chr20	1341832	1341832	G	A	SNP	0.5	0.9333	0.4333	intergenic	Glyma.20G014400
Chr20	1341889	1341889	C	T	SNP	0.3333	0.7826	0.4493	intergenic	Glyma.20G014400
Chr20	1342048	1342048	C	A	SNP	0.2222	0.5652	0.343	intergenic	Glyma.20G014400
Chr20	1342604	1342604	C	T	SNP	0.1875	0.6154	0.4279	intergenic	Glyma.20G014400
Chr20	1342834	1342834	G	T	SNP	0.1875	0.5	0.3125	intergenic	Glyma.20G014400
Chr20	1342867	1342867	A	T	SNP	0.1739	0.5385	0.3646	intergenic	Glyma.20G014400
Chr20	1343125	1343125	G	A	SNP	0.4091	0.7083	0.2992	intergenic	Glyma.20G014400
Chr20	1343149	1343149	C	A	SNP	0.3636	0.6429	0.2793	intergenic	Glyma.20G014400
Chr20	1343158	1343158	G	A	SNP	0.381	0.6552	0.2742	intergenic	Glyma.20G014400
Chr20	1343327	1343327	C	T	SNP	0.1667	0.7353	0.5686	intergenic	Glyma.20G014400
Chr20	1343499	1343499	C	T	SNP	0.1667	0.6552	0.4885	intergenic	Glyma.20G014400
Chr20	1343549	1343549	A	T	SNP	0.1429	0.6957	0.5528	intergenic	Glyma.20G014400
Chr20	1343566	1343566	A	G	SNP	0.15	0.6818	0.5318	intergenic	Glyma.20G014400
Chr20	1343982	1343982	A	G	SNP	0.3333	0.8621	0.5288	intergenic	Glyma.20G014400
Chr20	1344023	1344023	G	A	SNP	0.25	0.7857	0.5357	intergenic	Glyma.20G014400
Chr20	1344045	1344045	C	A	SNP	0.2609	0.7692	0.5083	intergenic	Glyma.20G014400
Chr20	1344220	1344220	G	T	SNP	0.3182	0.7188	0.4006	intergenic	Glyma.20G014400
Chr20	1344298	1344298	C	T	SNP	0.4333	0.7241	0.2908	intergenic	Glyma.20G014400
Chr20	1344471	1344471	G	A	SNP	0.2308	0.6538	0.423	intergenic	Glyma.20G014400
Chr20	1344695	1344695	T	A	SNP	0.375	0.6429	0.2679	intergenic	Glyma.20G014400
Chr20	1344973	1344973	G	A	SNP	0.2903	0.7407	0.4504	intergenic	Glyma.20G014400
Chr20	1345051	1345051	G	A	SNP	0.1667	0.5185	0.3518	intergenic	Glyma.20G014400
Chr20	1345205	1345205	G	A	SNP	0.1667	0.7317	0.565	intergenic	Glyma.20G014400
Chr20	1345337	1345337	G	C	SNP	0.1481	0.6857	0.5376	intergenic	Glyma.20G014400
Chr20	1345341	1345341	T	C	SNP	0.12	0.6765	0.5565	intergenic	Glyma.20G014400
Chr20	1345566	1345566	C	T	SNP	0.1304	0.6316	0.5012	intergenic	Glyma.20G014400
Chr20	1345573	1345573	C	T	SNP	0.1304	0.6154	0.485	intergenic	Glyma.20G014400
Chr20	1345612	1345612	C	A	SNP	0.2	0.641	0.441	intergenic	Glyma.20G014400
Chr20	1345630	1345630	C	T	SNP	0.2105	0.6486	0.4381	intergenic	Glyma.20G014400
Chr20	1345832	1345832	G	T	SNP	0.2083	0.5238	0.3155	intergenic	Glyma.20G014400
Chr20	1345924	1345924	G	A	SNP	0.24	0.64	0.4	intergenic	Glyma.20G014400
Chr20	1345938	1345938	T	A	SNP	0.25	0.6087	0.3587	intergenic	Glyma.20G014400
Chr20	1346017	1346017	T	C	SNP	0.3226	0.6667	0.3441	intergenic	Glyma.20G014400
Chr20	1346185	1346185	G	A	SNP	0.1667	0.6522	0.4855	intergenic	Glyma.20G014400
Chr20	1346240	1346240	G	C	SNP	0.1765	0.6522	0.4757	intergenic	Glyma.20G014400
Chr20	1346271	1346271	G	A	SNP	0.3571	0.6522	0.2951	intergenic	Glyma.20G014400
Chr20	1346341	1346341	G	A	SNP	0.3333	0.5625	0.2292	intergenic	Glyma.20G014400
Chr20	1346446	1346446	C	T	SNP	0.4167	0.75	0.3333	intergenic	Glyma.20G014400
Chr20	1346572	1346572	A	G	SNP	0.3077	0.6	0.2923	intergenic	Glyma.20G014400
Chr20	1346623	1346623	G	A	SNP	0.3571	0.6316	0.2745	intergenic	Glyma.20G014400
Chr20	1346720	1346720	G	C	SNP	0.3571	0.5625	0.2054	intergenic	Glyma.20G014400
Chr20	1346972	1346972	C	T	SNP	0.3636	0.4	0.0364	intergenic	Glyma.20G014400
Chr20	1347281	1347281	C	T	SNP	0.1429	0.5714	0.4285	intergenic	Glyma.20G014400
Chr20	1347450	1347450	T	A	SNP	0.2	0.75	0.55	intergenic	Glyma.20G014400
Chr20	1347457	1347457	A	T	SNP	0.1875	0.75	0.5625	intergenic	Glyma.20G014400
Chr20	1347933	1347933	G	A	SNP	0.2381	0.5789	0.3408	intergenic	Glyma.20G014400
Chr20	1348044	1348044	G	A	SNP	0.1471	0.6389	0.4918	intergenic	Glyma.20G014400
Chr20	1348130	1348130	G	A	SNP	0.2439	0.7179	0.474	intergenic	Glyma.20G014400
Chr20	1348174	1348174	C	T	SNP	0.25	0.75	0.5	intergenic	Glyma.20G014400
Chr20	1348197	1348197	C	T	SNP	0.2692	0.7333	0.4641	intergenic	Glyma.20G014400
Chr20	1348283	1348283	C	T	SNP	0.1429	0.5862	0.4433	intergenic	Glyma.20G014400
Chr20	1348425	1348425	C	T	SNP	0.2895	0.7714	0.4819	intergenic	Glyma.20G014400
Chr20	1348490	1348490	C	T	SNP	0.3929	0.8158	0.4229	intergenic	Glyma.20G014400
Chr20	1348521	1348521	G	A	SNP	0.3913	0.7949	0.4036	intergenic	Glyma.20G014400
Chr20	1348532	1348532	C	T	SNP	0.36	0.825	0.465	intergenic	Glyma.20G014400
Chr20	1349014	1349014	G	A	SNP	0.2895	0.7297	0.4402	upstream	Glyma.20G014500
Chr20	1349050	1349050	G	A	SNP	0.2286	0.7895	0.5609	upstream	Glyma.20G014500
Chr20	1349057	1349057	G	A	SNP	0.2059	0.7778	0.5719	upstream	Glyma.20G014500
Chr20	1349339	1349339	G	A	SNP	0.24	0.9167	0.6767	upstream	Glyma.20G014500
Chr20	1349486	1349486	T	C	SNP	0.2	0.7143	0.5143	upstream	Glyma.20G014500
Chr20	1349639	1349639	T	C	SNP	0	0.625	0.625	upstream	Glyma.20G014500
Chr20	1349661	1349661	T	A	SNP	0.1818	0.6154	0.4336	upstream	Glyma.20G014500
Chr20	1349933	1349933	T	A	SNP	0.1579	0.5909	0.433	exonic	Glyma.20G014500
Chr20	1353319	1353319	A	G	SNP	0.1905	0.7308	0.5403	downstream	Glyma.20G014500
Chr20	1354076	1354076	A	G	SNP	0.1852	0.5926	0.4074	intergenic	Glyma.20G014500
Chr20	1355361	1355361	G	A	SNP	0	0.5676	0.5676	upstream	Glyma.20G014600
Chr20	1355447	1355447	C	T	SNP	0.1765	0.6875	0.511	UTR5	Glyma.20G014600
Chr20	1355479	1355479	G	C	SNP	0.3	0.68	0.38	UTR5	Glyma.20G014600
Chr20	1355589	1355589	G	T	SNP	0.3077	0.75	0.4423	UTR5	Glyma.20G014600
Chr20	1355612	1355612	T	G	SNP	0.2759	0.7778	0.5019	UTR5	Glyma.20G014600
Chr20	1355746	1355746	A	C	SNP	0.1852	0.6429	0.4577	exonic	Glyma.20G014600
Chr20	1355869	1355869	C	G	SNP	0.2258	0.6087	0.3829	exonic	Glyma.20G014600
Chr20	1356409	1356409	G	A	SNP	0.3333	0.6	0.2667	intronic	Glyma.20G014600
Chr20	1356775	1356775	G	A	SNP	0.2941	0.52	0.2259	intronic	Glyma.20G014600
Chr20	1357637	1357637	C	G	SNP	0.2609	0.7742	0.5133	UTR3	Glyma.20G014600
Chr20	1359800	1359800	T	C	SNP	0.4167	0.75	0.3333	intergenic	Glyma.20G014600
Chr20	1359834	1359834	A	T	SNP	0.5	0.7143	0.2143	intergenic	Glyma.20G014600
Chr20	1360018	1360018	A	T	SNP	0.3636	0.5385	0.1749	intergenic	Glyma.20G014600
Chr20	1364324	1364324	G	C	SNP	0.4545	0.375	-0.0795	intergenic	Glyma.20G014600
Chr20	1364479	1364479	A	C	SNP	0.15	0.6316	0.4816	intergenic	Glyma.20G014600
Chr20	1364621	1364621	G	A	SNP	0.2632	0.64	0.3768	intergenic	Glyma.20G014600
Chr20	1364769	1364769	C	T	SNP	0.08	0.5833	0.5033	intergenic	Glyma.20G014600
Chr20	1365066	1365066	A	G	SNP	0.625	0.8095	0.1845	intergenic	Glyma.20G014600
Chr20	1365083	1365083	G	A	SNP	0.6429	0.913	0.2701	intergenic	Glyma.20G014600
Chr20	1365117	1365117	A	G	SNP	0.7333	0.9	0.1667	intergenic	Glyma.20G014600
Chr20	1366194	1366194	G	T	SNP	0.1111	0.4286	0.3175	downstream	Glyma.20G014700
Chr20	1366497	1366497	C	T	SNP	0.2273	0.7308	0.5035	downstream	Glyma.20G014700
Chr20	1366524	1366524	C	T	SNP	0.2381	0.76	0.5219	downstream	Glyma.20G014700
Chr20	1366561	1366561	C	T	SNP	0.2857	0.6786	0.3929	downstream	Glyma.20G014700
Chr20	1366620	1366620	A	G	SNP	0.2308	0.7407	0.5099	downstream	Glyma.20G014700
Chr20	1366646	1366646	G	C	SNP	0.2308	0.7083	0.4775	downstream	Glyma.20G014700
Chr20	1366920	1366920	T	C	SNP	0.1852	0.7143	0.5291	downstream	Glyma.20G014700
Chr20	1367162	1367162	T	C	SNP	0.2581	0.587	0.3289	exonic	Glyma.20G014700
Chr20	1367393	1367393	C	T	SNP	0.3448	0.6552	0.3104	intronic	Glyma.20G014700
Chr20	1367407	1367407	T	C	SNP	0.3704	0.6562	0.2858	intronic	Glyma.20G014700
Chr20	1367417	1367417	A	C	SNP	0.3846	0.7188	0.3342	intronic	Glyma.20G014700
Chr20	1367476	1367476	G	A	SNP	0.4286	0.6667	0.2381	intronic	Glyma.20G014700
Chr20	1367596	1367596	A	G	SNP	0.2188	0.6129	0.3941	exonic	Glyma.20G014700
Chr20	1367860	1367860	A	G	SNP	0.1786	0.7097	0.5311	intronic	Glyma.20G014700
Chr20	1367944	1367944	A	T	SNP	0.1613	0.7714	0.6101	intronic	Glyma.20G014700
Chr20	1368075	1368075	A	G	SNP	0.1875	0.8095	0.622	intronic	Glyma.20G014700
Chr20	1368098	1368098	C	T	SNP	0.1333	0.7619	0.6286	intronic	Glyma.20G014700
Chr20	1368112	1368112	C	T	SNP	0.1429	0.7143	0.5714	intronic	Glyma.20G014700
Chr20	1368135	1368135	A	G	SNP	0.0714	0.7	0.6286	intronic	Glyma.20G014700
Chr20	1368157	1368157	G	A	SNP	0	0.7083	0.7083	intronic	Glyma.20G014700
Chr20	1368205	1368205	A	G	SNP	0	0.7273	0.7273	intronic	Glyma.20G014700
Chr20	1368230	1368230	T	C	SNP	0	0.7222	0.7222	intronic	Glyma.20G014700
Chr20	1368298	1368298	G	A	SNP	0	0.8571	0.8571	intronic	Glyma.20G014700
Chr20	1368371	1368371	T	C	SNP	0.4545	0.5833	0.1288	intronic	Glyma.20G014700
Chr20	1368398	1368398	C	T	SNP	0.4444	0.6	0.1556	intronic	Glyma.20G014700
Chr20	1371207	1371207	G	A	SNP	0.3	0.7576	0.4576	intergenic	Glyma.20G014700
Chr20	1371435	1371435	A	T	SNP	0.2857	0.44	0.1543	intergenic	Glyma.20G014700
Chr20	1371959	1371959	C	A	SNP	0.24	0.8125	0.5725	intergenic	Glyma.20G014700
Chr20	1373163	1373163	T	C	SNP	0.15	0.6429	0.4929	upstream	Glyma.20G014800
Chr20	1373379	1373379	G	A	SNP	0.2857	0.6471	0.3614	upstream	Glyma.20G014800
Chr20	1374957	1374957	A	C	SNP	0.3333	0.75	0.4167	upstream;downstream	Glyma.20G014900
Chr20	1375033	1375033	C	T	SNP	0.381	0.7619	0.3809	upstream;downstream	Glyma.20G014900
Chr20	1375682	1375682	A	T	SNP	0.25	0.72	0.47	exonic	Glyma.20G014900
Chr20	1376163	1376163	G	A	SNP	0.3514	0.6905	0.3391	exonic	Glyma.20G014900
Chr20	1376344	1376344	T	A	SNP	0.2162	0.7931	0.5769	UTR3	Glyma.20G014900
Chr20	1376993	1376993	T	G	SNP	0.2	0.5938	0.3938	downstream	Glyma.20G014900
Chr20	1377000	1377000	A	G	SNP	0.125	0.6	0.475	downstream	Glyma.20G014900
Chr20	1377247	1377247	T	G	SNP	0.16	0.6667	0.5067	downstream	Glyma.20G014900
Chr20	1378292	1378292	A	T	SNP	0.2	0.8462	0.6462	upstream;downstream	Glyma.20G015000
Chr20	1378580	1378580	T	G	SNP	0.2353	0.6667	0.4314	upstream;downstream	Glyma.20G015000
Chr20	1379951	1379951	T	C	SNP	0.05	0.6579	0.6079	exonic	Glyma.20G015100
Chr20	1380706	1380706	T	C	SNP	0.125	0.72	0.595	upstream	Glyma.20G015100
Chr20	1381250	1381250	T	G	SNP	0.3	0.5556	0.2556	upstream	Glyma.20G015100
Chr20	1383073	1383073	T	C	SNP	0.1429	0.6957	0.5528	intergenic	Glyma.20G015100
Chr20	1383402	1383402	G	A	SNP	0.2857	0.7143	0.4286	intergenic	Glyma.20G015100
Chr20	1386461	1386461	T	C	SNP	0.2	0.6207	0.4207	intronic	Glyma.20G015200
Chr20	1387298	1387298	G	A	SNP	0.15	0.8333	0.6833	downstream	Glyma.20G015200
Chr20	1387421	1387421	G	C	SNP	0.1667	0.7778	0.6111	downstream	Glyma.20G015200
Chr20	1387471	1387471	C	A	SNP	0.2143	0.6667	0.4524	downstream	Glyma.20G015200
Chr20	1387930	1387930	C	T	SNP	0.375	0.8125	0.4375	downstream	Glyma.20G015200
Chr20	1387941	1387941	T	A	SNP	0.3182	0.8	0.4818	downstream	Glyma.20G015200
Chr20	1388069	1388069	A	C	SNP	0.2308	0.7273	0.4965	intergenic	Glyma.20G015200
Chr20	1388692	1388692	G	A	SNP	0.4737	0.7692	0.2955	intergenic	Glyma.20G015200
Chr20	1388704	1388704	A	G	SNP	0.4737	0.8	0.3263	intergenic	Glyma.20G015200
Chr20	1388754	1388754	C	T	SNP	0.3333	0.7222	0.3889	intergenic	Glyma.20G015200
Chr20	1388782	1388782	T	C	SNP	0.2857	0.8125	0.5268	intergenic	Glyma.20G015200
Chr20	1388794	1388794	C	T	SNP	0.2143	0.7647	0.5504	intergenic	Glyma.20G015200
Chr20	1388842	1388842	T	C	SNP	0.4	0.7727	0.3727	intergenic	Glyma.20G015200
Chr20	1389042	1389042	G	A	SNP	0.3182	0.6957	0.3775	intergenic	Glyma.20G015200
Chr20	1389243	1389243	C	T	SNP	0.3636	0.4286	0.065	intergenic	Glyma.20G015200
Chr20	1389293	1389293	A	T	SNP	0.3333	0.7647	0.4314	intergenic	Glyma.20G015200
Chr20	1389351	1389351	T	C	SNP	0.4167	0.8	0.3833	intergenic	Glyma.20G015200
Chr20	1389714	1389714	G	A	SNP	0.2222	0.6667	0.4445	intergenic	Glyma.20G015200
Chr20	1389718	1389718	G	A	SNP	0.2	0.6667	0.4667	intergenic	Glyma.20G015200
Chr20	1389986	1389986	T	A	SNP	0.3	0.875	0.575	intergenic	Glyma.20G015200
Chr20	1390735	1390735	C	T	SNP	0.3333	0.6087	0.2754	intergenic	Glyma.20G015200
Chr20	1390773	1390773	T	G	SNP	0.3333	0.6842	0.3509	intergenic	Glyma.20G015200
Chr20	1390797	1390797	A	C	SNP	0.1111	0.7333	0.6222	intergenic	Glyma.20G015200
Chr20	1390802	1390802	G	T	SNP	0.1111	0.7333	0.6222	intergenic	Glyma.20G015200
Chr20	1391254	1391254	T	A	SNP	0.0625	0.6	0.5375	downstream	Glyma.20G015300
Chr20	1392111	1392111	C	A	SNP	0.1923	0.5938	0.4015	exonic	Glyma.20G015300
Chr20	1392550	1392550	A	G	SNP	0.25	0.6667	0.4167	upstream	Glyma.20G015300
Chr20	1393029	1393029	C	A	SNP	0.3	0.9412	0.6412	upstream;downstream	Glyma.20G015300
Chr20	1393879	1393879	T	C	SNP	0.1429	0.7037	0.5608	downstream	Glyma.20G015400
Chr20	1394266	1394266	C	T	SNP	0.2381	0.8519	0.6138	exonic	Glyma.20G015400
Chr20	1395703	1395703	A	G	SNP	0.3	0.7	0.4	upstream	Glyma.20G015400
Chr20	1396251	1396251	T	A	SNP	0.1667	0.6333	0.4666	downstream	Glyma.20G015500
Chr20	1396581	1396581	A	T	SNP	0.25	0.72	0.47	downstream	Glyma.20G015500
Chr20	1397132	1397132	A	T	SNP	0.1739	0.8571	0.6832	intronic	Glyma.20G015500
Chr20	1397547	1397547	T	C	SNP	0.3043	0.6429	0.3386	intronic	Glyma.20G015500
Chr20	1398232	1398232	A	T	SNP	0.3333	0.75	0.4167	upstream	Glyma.20G015500
Chr20	1398369	1398369	T	A	SNP	0.3793	0.8696	0.4903	upstream	Glyma.20G015500
Chr20	1398412	1398412	C	T	SNP	0.3636	0.8929	0.5293	upstream	Glyma.20G015500
Chr20	1398440	1398440	T	C	SNP	0.4	0.8056	0.4056	upstream	Glyma.20G015500
Chr20	1398588	1398588	T	C	SNP	0.3333	0.7727	0.4394	upstream	Glyma.20G015500
Chr20	1398893	1398893	C	A	SNP	0.4	0.9231	0.5231	intergenic	Glyma.20G015500
Chr20	1399298	1399298	A	G	SNP	0.2667	0.6667	0.4	intergenic	Glyma.20G015500
Chr20	1399485	1399485	C	T	SNP	0.2632	0.7917	0.5285	intergenic	Glyma.20G015500
Chr20	1399496	1399496	A	G	SNP	0.2778	0.7727	0.4949	intergenic	Glyma.20G015500
Chr20	1399553	1399553	G	T	SNP	0.1429	0.7619	0.619	intergenic	Glyma.20G015500
Chr20	1399692	1399692	T	C	SNP	0.2727	0.9565	0.6838	intergenic	Glyma.20G015500
Chr20	1400128	1400128	T	G	SNP	0.4375	0.9583	0.5208	intergenic	Glyma.20G015500
Chr20	1400441	1400441	A	T	SNP	0.3462	0.7429	0.3967	intergenic	Glyma.20G015500
Chr20	1400494	1400494	A	G	SNP	0.3333	0.75	0.4167	intergenic	Glyma.20G015500
Chr20	1400776	1400776	A	G	SNP	0.28	0.6429	0.3629	intergenic	Glyma.20G015500
Chr20	1400834	1400834	G	A	SNP	0.32	0.72	0.4	intergenic	Glyma.20G015500
Chr20	1400881	1400881	C	T	SNP	0.2609	0.7083	0.4474	intergenic	Glyma.20G015500
Chr20	1401179	1401179	G	A	SNP	0.3077	0.75	0.4423	intergenic	Glyma.20G015500
Chr20	1401186	1401186	G	T	SNP	0.2917	0.7742	0.4825	intergenic	Glyma.20G015500
Chr20	1401372	1401372	A	G	SNP	0.4583	0.8182	0.3599	intergenic	Glyma.20G015500
Chr20	1401484	1401484	A	G	SNP	0.35	0.7368	0.3868	intergenic	Glyma.20G015500
Chr20	1401524	1401524	A	G	SNP	0.1176	0.7333	0.6157	intergenic	Glyma.20G015500
Chr20	1401528	1401528	A	G	SNP	0.1111	0.7857	0.6746	intergenic	Glyma.20G015500
Chr20	1402719	1402719	T	C	SNP	0.0741	1	0.9259	intergenic	Glyma.20G015500
Chr20	1402772	1402772	C	T	SNP	0.0526	0.8571	0.8045	intergenic	Glyma.20G015500
Chr20	1403259	1403259	T	A	SNP	0.1333	0.6667	0.5334	intergenic	Glyma.20G015500
Chr20	1403476	1403476	A	G	SNP	0.2333	0.5385	0.3052	intergenic	Glyma.20G015500
Chr20	1403514	1403514	T	C	SNP	0.2424	0.6522	0.4098	intergenic	Glyma.20G015500
Chr20	1403623	1403623	A	G	SNP	0.36	0.68	0.32	intergenic	Glyma.20G015500
Chr20	1403738	1403738	A	T	SNP	0.3333	0.6176	0.2843	intergenic	Glyma.20G015500
Chr20	1403852	1403852	T	G	SNP	0.3333	0.5484	0.2151	intergenic	Glyma.20G015500
Chr20	1404127	1404127	C	G	SNP	0.3077	0.6667	0.359	intergenic	Glyma.20G015500
Chr20	1404146	1404146	C	T	SNP	0.24	0.6452	0.4052	intergenic	Glyma.20G015500
Chr20	1404478	1404478	A	G	SNP	0.1739	0.625	0.4511	intergenic	Glyma.20G015500
Chr20	1404714	1404714	G	A	SNP	0.1818	0.7143	0.5325	intergenic	Glyma.20G015500
Chr20	1404718	1404718	C	T	SNP	0.2083	0.7692	0.5609	intergenic	Glyma.20G015500
Chr20	1404863	1404863	T	C	SNP	0.2	0.6522	0.4522	intergenic	Glyma.20G015500
Chr20	1405300	1405300	A	C	SNP	0.25	0.5312	0.2812	intergenic	Glyma.20G015500
Chr20	1405448	1405448	C	A	SNP	0.2	0.6316	0.4316	intergenic	Glyma.20G015500
Chr20	1405521	1405521	C	T	SNP	0.2	0.5	0.3	intergenic	Glyma.20G015500
Chr20	1405972	1405972	C	T	SNP	0.2222	0.6	0.3778	downstream	Glyma.20G015600
Chr20	1406760	1406760	T	C	SNP	0.1667	0.5	0.3333	downstream	Glyma.20G015600
Chr20	1406779	1406779	G	A	SNP	0.25	0.5	0.25	downstream	Glyma.20G015600
Chr20	1407384	1407384	G	T	SNP	0.2692	0.6053	0.3361	exonic	Glyma.20G015600
Chr20	1408902	1408902	C	G	SNP	0.2609	0.6667	0.4058	upstream	Glyma.20G015600
Chr20	1409133	1409133	T	G	SNP	0.2353	0.4828	0.2475	upstream	Glyma.20G015600
Chr20	1409208	1409208	C	T	SNP	0.2353	0.56	0.3247	upstream	Glyma.20G015600
Chr20	1409226	1409226	C	T	SNP	0.2353	0.5	0.2647	upstream	Glyma.20G015600
Chr20	1409273	1409273	G	A	SNP	0.2857	0.5556	0.2699	upstream	Glyma.20G015600
Chr20	1409300	1409300	T	C	SNP	0.25	0.5429	0.2929	upstream	Glyma.20G015600
Chr20	1409422	1409422	G	A	SNP	0.3636	0.7917	0.4281	upstream	Glyma.20G015600
Chr20	1409632	1409632	C	T	SNP	0.5238	0.825	0.3012	intergenic	Glyma.20G015600
Chr20	1409706	1409706	C	T	SNP	0.55	0.8684	0.3184	intergenic	Glyma.20G015600
Chr20	1409779	1409779	C	T	SNP	0.25	0.8261	0.5761	intergenic	Glyma.20G015600
Chr20	1409887	1409887	A	G	SNP	0.4545	0.8696	0.4151	intergenic	Glyma.20G015600
Chr20	1410049	1410049	G	A	SNP	0.16	0.697	0.537	intergenic	Glyma.20G015600
Chr20	1410199	1410199	T	C	SNP	0.4091	0.8387	0.4296	intergenic	Glyma.20G015600
Chr20	1410394	1410394	G	T	SNP	0.2759	0.8077	0.5318	intergenic	Glyma.20G015600
Chr20	1410606	1410606	G	A	SNP	0.2857	0.8261	0.5404	intergenic	Glyma.20G015600
Chr20	1410631	1410631	A	C	SNP	0.2917	0.8077	0.516	intergenic	Glyma.20G015600
Chr20	1410719	1410719	C	T	SNP	0.1154	0.65	0.5346	intergenic	Glyma.20G015600
Chr20	1411092	1411092	T	C	SNP	0.3333	0.5625	0.2292	upstream	Glyma.20G015700
Chr20	1411892	1411892	T	C	SNP	0.35	0.7143	0.3643	intronic	Glyma.20G015700
Chr20	1412282	1412282	G	A	SNP	0.0625	0.7667	0.7042	intronic	Glyma.20G015700
Chr20	1412314	1412314	T	C	SNP	0.0417	0.8621	0.8204	intronic	Glyma.20G015700
Chr20	1412338	1412338	G	A	SNP	0.0606	0.875	0.8144	intronic	Glyma.20G015700
Chr20	1412523	1412523	A	G	SNP	0.3333	0.7368	0.4035	exonic	Glyma.20G015700
Chr20	1413008	1413008	A	G	SNP	0.1429	0.6	0.4571	exonic	Glyma.20G015700
Chr20	1414050	1414050	G	A	SNP	0.36	0.5667	0.2067	upstream;downstream	Glyma.20G015800
Chr20	1414485	1414485	A	C	SNP	0.2857	0.6	0.3143	upstream	Glyma.20G015800
Chr20	1414797	1414797	A	T	SNP	0.2759	0.7778	0.5019	exonic	Glyma.20G015800
Chr20	1415193	1415193	A	G	SNP	0.3421	0.64	0.2979	intronic	Glyma.20G015800
Chr20	1415352	1415352	C	T	SNP	0.1667	0.8235	0.6568	intronic	Glyma.20G015800
Chr20	1415450	1415450	G	A	SNP	0.4211	0.7027	0.2816	intronic	Glyma.20G015800
Chr20	1415512	1415512	A	G	SNP	0.2727	0.7097	0.437	intronic	Glyma.20G015800
Chr20	1416619	1416619	C	A	SNP	0.2222	0.7353	0.5131	downstream	Glyma.20G015800
Chr20	1416930	1416930	C	T	SNP	0.3684	0.7273	0.3589	downstream	Glyma.20G015800
Chr20	1417029	1417029	C	T	SNP	0.36	0.6207	0.2607	downstream	Glyma.20G015800
Chr20	1417037	1417037	C	T	SNP	0.32	0.5926	0.2726	downstream	Glyma.20G015800
Chr20	1417408	1417408	G	A	SNP	0.25	0.5862	0.3362	intergenic	Glyma.20G015800
Chr20	1417703	1417703	C	T	SNP	0.1579	0.6667	0.5088	intergenic	Glyma.20G015800
Chr20	1417814	1417814	T	C	SNP	0.3667	0.7429	0.3762	intergenic	Glyma.20G015800
Chr20	1417876	1417876	G	C	SNP	0.3	0.6389	0.3389	intergenic	Glyma.20G015800
Chr20	1418037	1418037	A	T	SNP	0.48	0.68	0.2	intergenic	Glyma.20G015800
Chr20	1418154	1418154	G	A	SNP	0.24	0.7407	0.5007	intergenic	Glyma.20G015800
Chr20	1418172	1418172	G	A	SNP	0.25	0.7143	0.4643	intergenic	Glyma.20G015800
Chr20	1418335	1418335	C	A	SNP	0.3571	0.76	0.4029	intergenic	Glyma.20G015800
Chr20	1418352	1418352	C	T	SNP	0.3667	0.7308	0.3641	intergenic	Glyma.20G015800
Chr20	1418450	1418450	G	A	SNP	0.2955	0.7778	0.4823	intergenic	Glyma.20G015800
Chr20	1418514	1418514	C	A	SNP	0.2766	0.9	0.6234	intergenic	Glyma.20G015800
Chr20	1418635	1418635	G	A	SNP	0.2	0.619	0.419	intergenic	Glyma.20G015800
Chr20	1418743	1418743	A	G	SNP	0.2632	0.5417	0.2785	intergenic	Glyma.20G015800
Chr20	1418752	1418752	G	A	SNP	0.2162	0.6	0.3838	intergenic	Glyma.20G015800
Chr20	1418781	1418781	C	A	SNP	0.2162	0.7	0.4838	intergenic	Glyma.20G015800
Chr20	1418797	1418797	C	A	SNP	0.1538	0.7308	0.577	intergenic	Glyma.20G015800
Chr20	1418815	1418815	T	C	SNP	0.1579	0.7333	0.5754	intergenic	Glyma.20G015800
Chr20	1418965	1418965	C	T	SNP	0.28	0.7647	0.4847	intergenic	Glyma.20G015800
Chr20	1419091	1419091	G	A	SNP	0.2759	0.7632	0.4873	intergenic	Glyma.20G015800
Chr20	1419265	1419265	G	A	SNP	0.2	0.8077	0.6077	intergenic	Glyma.20G015800
Chr20	1419292	1419292	T	C	SNP	0.2174	0.7407	0.5233	intergenic	Glyma.20G015800
Chr20	1419295	1419295	A	G	SNP	0.2174	0.7778	0.5604	intergenic	Glyma.20G015800
Chr20	1419485	1419485	G	A	SNP	0.1818	0.7692	0.5874	intergenic	Glyma.20G015800
Chr20	1419543	1419543	C	T	SNP	0.2174	0.6552	0.4378	intergenic	Glyma.20G015800
Chr20	1419907	1419907	T	C	SNP	0.16	0.6667	0.5067	intergenic	Glyma.20G015800
Chr20	1420061	1420061	T	C	SNP	0.2083	0.7778	0.5695	intergenic	Glyma.20G015800
Chr20	1420079	1420079	A	G	SNP	0.24	0.7778	0.5378	intergenic	Glyma.20G015800
Chr20	1420203	1420203	C	T	SNP	0.25	0.7	0.45	intergenic	Glyma.20G015800
Chr20	1420676	1420676	C	T	SNP	0.2258	0.7353	0.5095	intergenic	Glyma.20G015800
Chr20	1420800	1420800	G	A	SNP	0.3043	0.6207	0.3164	intergenic	Glyma.20G015800
Chr20	1420909	1420909	G	A	SNP	0.32	0.6552	0.3352	intergenic	Glyma.20G015800
Chr20	1420996	1420996	C	T	SNP	0.2857	0.64	0.3543	intergenic	Glyma.20G015800
Chr20	1421167	1421167	T	C	SNP	0.5	0.8824	0.3824	intergenic	Glyma.20G015800
Chr20	1421806	1421806	C	A	SNP	0.2727	0.5263	0.2536	intergenic	Glyma.20G015800
Chr20	1422012	1422012	A	C	SNP	0.0714	0.3889	0.3175	intergenic	Glyma.20G015800
Chr20	1422186	1422186	A	G	SNP	0.3333	0.6667	0.3334	intergenic	Glyma.20G015800
Chr20	1422281	1422281	T	G	SNP	0.125	0.4615	0.3365	intergenic	Glyma.20G015800
Chr20	1422359	1422359	G	C	SNP	0	0.7857	0.7857	intergenic	Glyma.20G015800
Chr20	1422982	1422982	G	A	SNP	0.125	0.7143	0.5893	intergenic	Glyma.20G015800
Chr20	1422989	1422989	C	T	SNP	0.1111	0.7143	0.6032	intergenic	Glyma.20G015800
Chr20	1423004	1423004	C	T	SNP	0.2	0.75	0.55	intergenic	Glyma.20G015800
Chr20	1423022	1423022	G	A	SNP	0.1818	0.7692	0.5874	intergenic	Glyma.20G015800
Chr20	1423128	1423128	C	T	SNP	0.1905	0.625	0.4345	intergenic	Glyma.20G015800
Chr20	1423158	1423158	C	T	SNP	0.1667	0.6875	0.5208	intergenic	Glyma.20G015800
Chr20	1423200	1423200	G	A	SNP	0.1875	0.7778	0.5903	intergenic	Glyma.20G015800
Chr20	1423254	1423254	T	C	SNP	0.0769	0.7368	0.6599	intergenic	Glyma.20G015800
Chr20	1423271	1423271	T	G	SNP	0.0714	0.7368	0.6654	intergenic	Glyma.20G015800
Chr20	1423300	1423300	A	G	SNP	0.0625	0.6875	0.625	intergenic	Glyma.20G015800
Chr20	1423317	1423317	A	G	SNP	0.0667	0.6111	0.5444	intergenic	Glyma.20G015800
Chr20	1423374	1423374	G	A	SNP	0.0769	0.5	0.4231	intergenic	Glyma.20G015800
Chr20	1423587	1423587	A	C	SNP	0.2308	0.7273	0.4965	intergenic	Glyma.20G015800
Chr20	1423728	1423728	T	G	SNP	0.2	0.75	0.55	intergenic	Glyma.20G015800
Chr20	1423897	1423897	A	G	SNP	0.5	0.4286	-0.0714	intergenic	Glyma.20G015800
Chr20	1424589	1424589	G	T	SNP	0.125	0.8	0.675	intergenic	Glyma.20G015800
Chr20	1424841	1424841	G	A	SNP	0.4444	0.875	0.4306	intergenic	Glyma.20G015800
Chr20	1424933	1424933	C	T	SNP	0.375	0.8182	0.4432	intergenic	Glyma.20G015800
Chr20	1424946	1424946	T	C	SNP	0.4286	0.9091	0.4805	intergenic	Glyma.20G015800
Chr20	1424951	1424951	G	A	SNP	0.5	0.9167	0.4167	intergenic	Glyma.20G015800
Chr20	1424974	1424974	A	G	SNP	0.5714	1	0.4286	intergenic	Glyma.20G015800
Chr20	1425783	1425783	G	A	SNP	0.125	0.7273	0.6023	intergenic	Glyma.20G015800
Chr20	1425849	1425849	G	T	SNP	0.1111	0.7692	0.6581	intergenic	Glyma.20G015800
Chr20	1425874	1425874	T	C	SNP	0.0714	0.8125	0.7411	intergenic	Glyma.20G015800
Chr20	1426179	1426179	C	T	SNP	0.2917	0.52	0.2283	intergenic	Glyma.20G015800
Chr20	1426326	1426326	T	G	SNP	0.3333	0.7857	0.4524	intergenic	Glyma.20G015800
Chr20	1426384	1426384	G	T	SNP	0.3846	0.7273	0.3427	intergenic	Glyma.20G015800
Chr20	1426694	1426694	G	T	SNP	0.5	0.7273	0.2273	intergenic	Glyma.20G015800
Chr20	1426842	1426842	C	T	SNP	0.3333	0.7143	0.381	intergenic	Glyma.20G015800
Chr20	1427226	1427226	T	C	SNP	0.3333	0.9167	0.5834	intergenic	Glyma.20G015800
Chr20	1427227	1427227	T	G	SNP	0.4444	0.9167	0.4723	intergenic	Glyma.20G015800
Chr20	1429136	1429136	G	C	SNP	0.1875	0.6316	0.4441	intergenic	Glyma.20G015800
Chr20	1429151	1429151	A	C	SNP	0.1765	0.6316	0.4551	intergenic	Glyma.20G015800
Chr20	1429428	1429428	G	A	SNP	0.0556	0.5714	0.5158	intergenic	Glyma.20G015800
Chr20	1429547	1429547	T	A	SNP	0.2	0.7778	0.5778	intergenic	Glyma.20G015800
Chr20	1429636	1429636	G	C	SNP	0.1304	0.6667	0.5363	intergenic	Glyma.20G015800
Chr20	1429659	1429659	A	G	SNP	0.1364	0.6471	0.5107	intergenic	Glyma.20G015800
Chr20	1429749	1429749	T	A	SNP	0.0588	0.6842	0.6254	intergenic	Glyma.20G015800
Chr20	1429761	1429761	T	G	SNP	0	0.7	0.7	intergenic	Glyma.20G015800
Chr20	1429910	1429910	G	T	SNP	0.1667	0.88	0.7133	intergenic	Glyma.20G015800
Chr20	1430690	1430690	T	C	SNP	0.3158	0.68	0.3642	intergenic	Glyma.20G015800
Chr20	1430703	1430703	C	T	SNP	0.2381	0.72	0.4819	intergenic	Glyma.20G015800
Chr20	1431223	1431223	C	G	SNP	0.2857	0.5217	0.236	intergenic	Glyma.20G015800
Chr20	1431286	1431286	C	T	SNP	0.4118	0.6818	0.27	intergenic	Glyma.20G015800
Chr20	1431496	1431496	T	G	SNP	0.4211	0.6522	0.2311	intergenic	Glyma.20G015800
Chr20	1431661	1431661	C	T	SNP	0.3333	0.7143	0.381	intergenic	Glyma.20G015800
Chr20	1431678	1431678	C	T	SNP	0.35	0.6	0.25	intergenic	Glyma.20G015800
Chr20	1431709	1431709	T	C	SNP	0.2778	0.6538	0.376	intergenic	Glyma.20G015800
Chr20	1431794	1431794	G	A	SNP	0.25	0.5833	0.3333	intergenic	Glyma.20G015800
Chr20	1431884	1431884	A	G	SNP	0.3333	0.5263	0.193	intergenic	Glyma.20G015800
Chr20	1432215	1432215	T	C	SNP	0.3889	0.7143	0.3254	intergenic	Glyma.20G015800
Chr20	1432243	1432243	C	T	SNP	0.4348	0.6667	0.2319	intergenic	Glyma.20G015800
Chr20	1432439	1432439	C	T	SNP	0.5	0.4444	-0.0556	intergenic	Glyma.20G015800
Chr20	1433254	1433254	A	G	SNP	0.4167	0.5556	0.1389	intergenic	Glyma.20G015800
Chr20	1433393	1433393	G	T	SNP	0.25	0.4	0.15	intergenic	Glyma.20G015800
Chr20	1433478	1433478	A	G	SNP	0.2667	0.6429	0.3762	intergenic	Glyma.20G015800
Chr20	1433837	1433837	G	A	SNP	0.25	0.5333	0.2833	intergenic	Glyma.20G015800
Chr20	1433890	1433890	A	T	SNP	0.25	0.6471	0.3971	intergenic	Glyma.20G015800
Chr20	1434343	1434343	G	C	SNP	0.3182	0.7297	0.4115	intergenic	Glyma.20G015800
Chr20	1435090	1435090	C	G	SNP	0.275	0.8611	0.5861	intergenic	Glyma.20G015800
Chr20	1435536	1435536	A	G	SNP	0.375	0.8333	0.4583	intergenic	Glyma.20G015800
Chr20	1435595	1435595	T	C	SNP	0.375	0.8	0.425	intergenic	Glyma.20G015800
Chr20	1436373	1436373	A	T	SNP	0.303	0.6667	0.3637	intergenic	Glyma.20G015800
Chr20	1436707	1436707	C	T	SNP	0.2778	0.7857	0.5079	intergenic	Glyma.20G015800
Chr20	1436723	1436723	A	C	SNP	0.25	0.8235	0.5735	intergenic	Glyma.20G015800
Chr20	1436738	1436738	C	T	SNP	0.4	0.8333	0.4333	intergenic	Glyma.20G015800
Chr20	1436744	1436744	T	C	SNP	0.4615	0.8421	0.3806	intergenic	Glyma.20G015800
Chr20	1436825	1436825	G	A	SNP	0.375	0.6667	0.2917	intergenic	Glyma.20G015800
Chr20	1436884	1436884	T	C	SNP	0.2667	0.619	0.3523	intergenic	Glyma.20G015800
Chr20	1436968	1436968	A	G	SNP	0.1923	0.7692	0.5769	intergenic	Glyma.20G015800
Chr20	1437046	1437046	C	G	SNP	0.1579	0.7895	0.6316	intergenic	Glyma.20G015800
Chr20	1437292	1437292	T	C	SNP	0.1622	0.7143	0.5521	intergenic	Glyma.20G015800
Chr20	1437455	1437455	G	A	SNP	0.0882	0.6829	0.5947	intergenic	Glyma.20G015800
Chr20	1437555	1437555	C	T	SNP	0.2051	0.7273	0.5222	intergenic	Glyma.20G015800
Chr20	1437587	1437587	A	G	SNP	0.2051	0.6667	0.4616	intergenic	Glyma.20G015800
Chr20	1437676	1437676	G	A	SNP	0.1714	0.6346	0.4632	intergenic	Glyma.20G015800
Chr20	1437756	1437756	C	T	SNP	0.1429	0.7027	0.5598	intergenic	Glyma.20G015800
Chr20	1437841	1437841	T	C	SNP	0.1212	0.4762	0.355	intergenic	Glyma.20G015800
Chr20	1437859	1437859	T	A	SNP	0.1515	0.5417	0.3902	intergenic	Glyma.20G015800
Chr20	1437986	1437986	T	C	SNP	0.1538	0.6341	0.4803	intergenic	Glyma.20G015800
Chr20	1438011	1438011	C	T	SNP	0.1786	0.641	0.4624	intergenic	Glyma.20G015800
Chr20	1438097	1438097	G	T	SNP	0.2857	0.6	0.3143	intergenic	Glyma.20G015800
Chr20	1438260	1438260	A	G	SNP	0.2632	0.6471	0.3839	intergenic	Glyma.20G015800
Chr20	1438264	1438264	G	A	SNP	0.25	0.6286	0.3786	intergenic	Glyma.20G015800
Chr20	1438391	1438391	C	A	SNP	0.4	0.5714	0.1714	intergenic	Glyma.20G015800
Chr20	1438574	1438574	A	G	SNP	0.2	0.6129	0.4129	intergenic	Glyma.20G015800
Chr20	1438843	1438843	T	C	SNP	0.1724	0.72	0.5476	intergenic	Glyma.20G015800
Chr20	1439033	1439033	G	A	SNP	0.2174	0.7742	0.5568	intergenic	Glyma.20G015800
Chr20	1439418	1439418	T	C	SNP	0.4706	0.875	0.4044	intergenic	Glyma.20G015800
Chr20	1439493	1439493	A	G	SNP	0.5	0.8387	0.3387	intergenic	Glyma.20G015800
Chr20	1439572	1439572	A	G	SNP	0.4375	0.75	0.3125	intergenic	Glyma.20G015800
Chr20	1439901	1439901	C	T	SNP	0.4	0.6957	0.2957	intergenic	Glyma.20G015800
Chr20	1440035	1440035	G	A	SNP	0.3462	0.6389	0.2927	intergenic	Glyma.20G015800
Chr20	1440311	1440311	A	G	SNP	0.1379	0.7778	0.6399	intergenic	Glyma.20G015800
Chr20	1440372	1440372	A	G	SNP	0.1515	0.7778	0.6263	intergenic	Glyma.20G015800
Chr20	1440536	1440536	A	G	SNP	0.2	0.6	0.4	intergenic	Glyma.20G015800
Chr20	1440566	1440566	G	A	SNP	0.2414	0.6364	0.395	intergenic	Glyma.20G015800
Chr20	1441117	1441117	T	G	SNP	0.2667	0.6579	0.3912	intergenic	Glyma.20G015800
Chr20	1441355	1441355	A	G	SNP	0.3438	0.6452	0.3014	intergenic	Glyma.20G015800
Chr20	1441626	1441626	G	A	SNP	0.381	0.7	0.319	intergenic	Glyma.20G015800
Chr20	1441737	1441737	A	T	SNP	0.25	0.7647	0.5147	intergenic	Glyma.20G015800
Chr20	1441817	1441817	G	A	SNP	0.2593	0.7037	0.4444	intergenic	Glyma.20G015800
Chr20	1441819	1441819	T	G	SNP	0.2857	0.7037	0.418	intergenic	Glyma.20G015800
Chr20	1441836	1441836	T	G	SNP	0.25	0.6923	0.4423	intergenic	Glyma.20G015800
Chr20	1442065	1442065	T	C	SNP	0.2333	0.6	0.3667	intergenic	Glyma.20G015800
Chr20	1442213	1442213	T	C	SNP	0.2381	0.6667	0.4286	intergenic	Glyma.20G015800
Chr20	1442215	1442215	T	C	SNP	0.2381	0.6667	0.4286	intergenic	Glyma.20G015800
Chr20	1442466	1442466	G	T	SNP	0.2821	0.6071	0.325	intergenic	Glyma.20G015800
Chr20	1442533	1442533	T	C	SNP	0.3448	0.8148	0.47	intergenic	Glyma.20G015800
Chr20	1442857	1442857	A	G	SNP	0.2917	0.8636	0.5719	intergenic	Glyma.20G015800
Chr20	1442946	1442946	T	G	SNP	0.3333	0.88	0.5467	intergenic	Glyma.20G015800
Chr20	1443399	1443399	A	C	SNP	0.1923	0.6071	0.4148	downstream	Glyma.20G015900
Chr20	1443423	1443423	A	G	SNP	0.2083	0.6	0.3917	downstream	Glyma.20G015900
Chr20	1443772	1443772	G	A	SNP	0.2258	0.7714	0.5456	downstream	Glyma.20G015900
Chr20	1445235	1445235	G	C	SNP	0.2	0.7222	0.5222	upstream	Glyma.20G015900
Chr20	1445298	1445298	G	C	SNP	0.3333	0.6667	0.3334	upstream	Glyma.20G015900
Chr20	1446022	1446022	A	T	SNP	0.4667	0.4615	-0.0052	upstream	Glyma.20G015900
Chr20	1446182	1446182	T	A	SNP	0.2778	0.7778	0.5	intergenic	Glyma.20G015900
Chr20	1447236	1447236	C	G	SNP	0.3125	0.8333	0.5208	intergenic	Glyma.20G015900
Chr20	1447664	1447664	G	A	SNP	0.0952	0.7391	0.6439	intergenic	Glyma.20G015900
Chr20	1447694	1447694	A	G	SNP	0.1053	0.7273	0.622	intergenic	Glyma.20G015900
Chr20	1447740	1447740	C	T	SNP	0.15	0.6364	0.4864	intergenic	Glyma.20G015900
Chr20	1447760	1447760	A	G	SNP	0.1111	0.6364	0.5253	intergenic	Glyma.20G015900
Chr20	1447892	1447892	C	G	SNP	0.0769	0.55	0.4731	intergenic	Glyma.20G015900
Chr20	1448009	1448009	C	T	SNP	0.0526	0.625	0.5724	intergenic	Glyma.20G015900
Chr20	1448067	1448067	G	A	SNP	0.1053	0.6667	0.5614	intergenic	Glyma.20G015900
Chr20	1448395	1448395	T	C	SNP	0.3182	0.6154	0.2972	intergenic	Glyma.20G015900
Chr20	1448427	1448427	A	G	SNP	0.3333	0.5926	0.2593	intergenic	Glyma.20G015900
Chr20	1448473	1448473	G	A	SNP	0.1154	0.6154	0.5	intergenic	Glyma.20G015900
Chr20	1448556	1448556	C	T	SNP	0.1739	0.7097	0.5358	intergenic	Glyma.20G015900
Chr20	1448898	1448898	G	A	SNP	0.4286	0.7188	0.2902	intergenic	Glyma.20G015900
Chr20	1448899	1448899	T	C	SNP	0.4074	0.7188	0.3114	intergenic	Glyma.20G015900
Chr20	1448993	1448993	G	A	SNP	0.3103	0.6486	0.3383	intergenic	Glyma.20G015900
Chr20	1449085	1449085	G	A	SNP	0.1786	0.6562	0.4776	intergenic	Glyma.20G015900
Chr20	1449300	1449300	G	T	SNP	0.2581	0.6774	0.4193	intergenic	Glyma.20G015900
Chr20	1449377	1449377	C	T	SNP	0.2667	0.6452	0.3785	intergenic	Glyma.20G015900
Chr20	1449476	1449476	G	A	SNP	0.3333	0.7391	0.4058	intergenic	Glyma.20G015900
Chr20	1449490	1449490	T	A	SNP	0.375	0.6818	0.3068	intergenic	Glyma.20G015900
Chr20	1449512	1449512	C	T	SNP	0.3333	0.6842	0.3509	intergenic	Glyma.20G015900
Chr20	1449519	1449519	G	A	SNP	0.2857	0.65	0.3643	intergenic	Glyma.20G015900
Chr20	1449558	1449558	C	T	SNP	0.2222	0.4783	0.2561	intergenic	Glyma.20G015900
Chr20	1449587	1449587	C	A	SNP	0.1538	0.5238	0.37	intergenic	Glyma.20G015900
Chr20	1449620	1449620	A	G	SNP	0.1071	0.55	0.4429	intergenic	Glyma.20G015900
Chr20	1449624	1449624	C	T	SNP	0.1034	0.55	0.4466	intergenic	Glyma.20G015900
Chr20	1449651	1449651	C	T	SNP	0.1111	0.5455	0.4344	intergenic	Glyma.20G015900
Chr20	1449685	1449685	A	G	SNP	0.0938	0.7143	0.6205	intergenic	Glyma.20G015900
Chr20	1449989	1449989	T	C	SNP	0.129	0.6875	0.5585	intergenic	Glyma.20G015900
Chr20	1450091	1450091	C	T	SNP	0.1714	0.7667	0.5953	intergenic	Glyma.20G015900
Chr20	1450482	1450482	C	T	SNP	0.2895	0.675	0.3855	intergenic	Glyma.20G015900
Chr20	1450515	1450515	G	A	SNP	0.2857	0.7297	0.444	intergenic	Glyma.20G015900
Chr20	1450548	1450548	C	T	SNP	0.2703	0.7222	0.4519	intergenic	Glyma.20G015900
Chr20	1450622	1450622	C	T	SNP	0.3	0.8125	0.5125	intergenic	Glyma.20G015900
Chr20	1451041	1451041	G	A	SNP	0.1562	0.6667	0.5105	intergenic	Glyma.20G015900
Chr20	1451131	1451131	C	T	SNP	0.16	0.6591	0.4991	intergenic	Glyma.20G015900
Chr20	1451154	1451154	G	A	SNP	0.1923	0.675	0.4827	intergenic	Glyma.20G015900
Chr20	1451169	1451169	G	A	SNP	0.25	0.6857	0.4357	intergenic	Glyma.20G015900
Chr20	1451245	1451245	T	G	SNP	0.4	0.7568	0.3568	intergenic	Glyma.20G015900
Chr20	1451253	1451253	G	A	SNP	0.32	0.697	0.377	intergenic	Glyma.20G015900
Chr20	1451278	1451278	G	T	SNP	0.3824	0.7	0.3176	intergenic	Glyma.20G015900
Chr20	1451333	1451333	C	T	SNP	0.3333	0.5676	0.2343	intergenic	Glyma.20G015900
Chr20	1451399	1451399	A	G	SNP	0.2353	0.6774	0.4421	intergenic	Glyma.20G015900
Chr20	1451415	1451415	C	T	SNP	0.25	0.6667	0.4167	intergenic	Glyma.20G015900
Chr20	1451438	1451438	C	T	SNP	0.1667	0.7857	0.619	intergenic	Glyma.20G015900
Chr20	1451556	1451556	C	T	SNP	0.1714	0.5758	0.4044	intergenic	Glyma.20G015900
Chr20	1451653	1451653	C	T	SNP	0.25	0.6571	0.4071	intergenic	Glyma.20G015900
Chr20	1451816	1451816	C	T	SNP	0.2258	0.6857	0.4599	intergenic	Glyma.20G015900
Chr20	1451878	1451878	A	T	SNP	0.1613	0.6579	0.4966	intergenic	Glyma.20G015900
Chr20	1452042	1452042	C	A	SNP	0.3636	0.6889	0.3253	intergenic	Glyma.20G015900
Chr20	1453487	1453487	C	G	SNP	0.1875	0.7143	0.5268	intergenic	Glyma.20G015900
Chr20	1453551	1453551	A	G	SNP	0.24	0.7105	0.4705	intergenic	Glyma.20G015900
Chr20	1453656	1453656	G	C	SNP	0.2581	0.8182	0.5601	intergenic	Glyma.20G015900
Chr20	1453731	1453731	G	A	SNP	0.12	0.8125	0.6925	intergenic	Glyma.20G015900
Chr20	1453840	1453840	T	C	SNP	0.15	0.7568	0.6068	intergenic	Glyma.20G015900
Chr20	1453885	1453885	C	G	SNP	0.1667	0.6667	0.5	intergenic	Glyma.20G015900
Chr20	1454085	1454085	A	C	SNP	0.375	0.7368	0.3618	intergenic	Glyma.20G015900
Chr20	1454433	1454433	A	G	SNP	0.2857	0.5455	0.2598	intergenic	Glyma.20G015900
Chr20	1454440	1454440	A	G	SNP	0.25	0.5455	0.2955	intergenic	Glyma.20G015900
Chr20	1456940	1456940	A	C	SNP	0.2222	0.6071	0.3849	exonic	Glyma.20G016000
Chr20	1459463	1459463	G	A	SNP	0.2424	0.6957	0.4533	downstream	Glyma.20G016000
Chr20	1462452	1462452	A	G	SNP	0.4333	0.6786	0.2453	intergenic	Glyma.20G016000
Chr20	1478669	1478669	C	T	SNP	0.4286	0.625	0.1964	intronic	Glyma.20G016200
Chr20	1509784	1509784	C	A	SNP	0.2222	0.7692	0.547	intergenic	Glyma.20G016500
Chr20	1514424	1514424	T	C	SNP	0.2273	0.85	0.6227	intergenic	Glyma.20G016500
Chr20	1517333	1517333	G	A	SNP	0.05	0.5625	0.5125	intergenic	Glyma.20G016500
Chr20	1534031	1534031	G	A	SNP	0.2439	0.625	0.3811	intergenic	Glyma.20G016600
Chr20	1547175	1547175	C	T	SNP	0.2353	0.6364	0.4011	upstream;downstream	Glyma.20G016800
Chr20	1567166	1567166	A	T	SNP	0.1786	0.5833	0.4047	exonic	Glyma.20G017000
Chr20	1582118	1582118	G	A	SNP	0.3793	0.7143	0.335	intronic	Glyma.20G017000
Chr20	1603143	1603143	T	C	SNP	0.3611	0.6818	0.3207	intergenic	Glyma.20G017000
Chr20	1613025	1613025	G	A	SNP	0.3636	0.5429	0.1793	intergenic	Glyma.20G017000
Chr20	1616674	1616674	C	G	SNP	0.0909	0.7778	0.6869	intergenic	Glyma.20G017000
Chr20	1627380	1627380	A	T	SNP	0.25	0.6667	0.4167	intergenic	Glyma.20G017100
Chr20	1663971	1663971	T	C	SNP	0.1667	0.65	0.4833	intergenic	Glyma.20G017100
Chr20	1684094	1684094	A	G	SNP	0.125	0.7143	0.5893	upstream	Glyma.20G017200
Chr20	1690844	1690844	C	T	SNP	0.1875	0.8214	0.6339	intergenic	Glyma.20G017300
Chr20	1741808	1741808	A	G	SNP	0.1111	0.75	0.6389	intergenic	Glyma.20G017700
Chr20	1743351	1743351	T	C	SNP	0.2105	0.7895	0.579	intergenic	Glyma.20G017700
Chr20	1748363	1748363	T	A	SNP	0.1538	0.6875	0.5337	intergenic	Glyma.20G017700
Chr20	1748793	1748793	G	A	SNP	0.1176	0.5217	0.4041	intergenic	Glyma.20G017700
Chr20	1749863	1749863	G	A	SNP	0.3571	0.8333	0.4762	upstream	Glyma.20G017800
Chr20	1750542	1750542	G	T	SNP	0.44	0.64	0.2	upstream	Glyma.20G017800
Chr20	1750948	1750948	C	T	SNP	0.3333	0.6207	0.2874	UTR5	Glyma.20G017800
Chr20	1752195	1752195	A	G	SNP	0.1875	0.5556	0.3681	downstream	Glyma.20G017800
Chr20	1752205	1752205	A	G	SNP	0.1667	0.6	0.4333	downstream	Glyma.20G017800
Chr20	1754143	1754143	A	T	SNP	0.4444	0.8095	0.3651	intergenic	Glyma.20G017800
Chr20	1754281	1754281	C	T	SNP	0.3333	0.9286	0.5953	intergenic	Glyma.20G017800
Chr20	1755900	1755900	C	T	SNP	0.2857	0.7647	0.479	intergenic	Glyma.20G017800
Chr20	1755989	1755989	C	T	SNP	0.5556	0.8333	0.2777	intergenic	Glyma.20G017800
Chr20	1755994	1755994	A	G	SNP	0.6	0.7692	0.1692	intergenic	Glyma.20G017800
Chr20	1756015	1756015	A	G	SNP	0.5	0.8667	0.3667	intergenic	Glyma.20G017800
Chr20	1756024	1756024	G	A	SNP	0.5	0.8571	0.3571	intergenic	Glyma.20G017800
Chr20	1756062	1756062	C	T	SNP	0.375	0.9091	0.5341	intergenic	Glyma.20G017800
Chr20	1756073	1756073	T	C	SNP	0.375	0.9091	0.5341	intergenic	Glyma.20G017800
Chr20	1756100	1756100	A	G	SNP	0.2857	0.8462	0.5605	intergenic	Glyma.20G017800
Chr20	1756631	1756631	T	C	SNP	0.0909	0.7059	0.615	intergenic	Glyma.20G017800
Chr20	1756742	1756742	G	A	SNP	0.3	0.7647	0.4647	intergenic	Glyma.20G017800
Chr20	1757470	1757470	T	C	SNP	0.25	0.5385	0.2885	intergenic	Glyma.20G017800
Chr20	1757514	1757514	G	A	SNP	0.3478	0.5556	0.2078	intergenic	Glyma.20G017800
Chr20	1757529	1757529	G	A	SNP	0.32	0.56	0.24	intergenic	Glyma.20G017800
Chr20	1757784	1757784	A	G	SNP	0.3333	0.7105	0.3772	intergenic	Glyma.20G017800
Chr20	1757847	1757847	A	G	SNP	0.2571	0.7037	0.4466	intergenic	Glyma.20G017800
Chr20	1758075	1758075	A	G	SNP	0.3056	0.6429	0.3373	intergenic	Glyma.20G017800
Chr20	1758185	1758185	G	A	SNP	0.25	0.6667	0.4167	intergenic	Glyma.20G017800
Chr20	1758194	1758194	A	G	SNP	0.2258	0.6765	0.4507	intergenic	Glyma.20G017800
Chr20	1758236	1758236	T	C	SNP	0.2105	0.7576	0.5471	intergenic	Glyma.20G017800
Chr20	1758251	1758251	T	C	SNP	0.2105	0.7429	0.5324	intergenic	Glyma.20G017800
Chr20	1758327	1758327	G	A	SNP	0.2188	0.6571	0.4383	intergenic	Glyma.20G017800
Chr20	1758660	1758660	A	G	SNP	0.1667	0.6579	0.4912	intergenic	Glyma.20G017800
Chr20	1759012	1759012	G	T	SNP	0.1613	0.68	0.5187	intergenic	Glyma.20G017800
Chr20	1759630	1759630	A	G	SNP	0.4333	0.7097	0.2764	intergenic	Glyma.20G017800
Chr20	1759732	1759732	T	C	SNP	0.4545	0.7188	0.2643	intergenic	Glyma.20G017800
Chr20	1759772	1759772	G	T	SNP	0.4333	0.7353	0.302	intergenic	Glyma.20G017800
Chr20	1759779	1759779	G	A	SNP	0.4667	0.7647	0.298	intergenic	Glyma.20G017800
Chr20	1759808	1759808	G	A	SNP	0.3448	0.7714	0.4266	intergenic	Glyma.20G017800
Chr20	1759882	1759882	C	T	SNP	0.3235	0.75	0.4265	intergenic	Glyma.20G017800
Chr20	1759921	1759921	T	A	SNP	0.3611	0.6552	0.2941	intergenic	Glyma.20G017800
Chr20	1760015	1760015	T	C	SNP	0.3333	0.6071	0.2738	intergenic	Glyma.20G017800
Chr20	1760139	1760139	C	T	SNP	0.2973	0.8077	0.5104	intergenic	Glyma.20G017800
Chr20	1760146	1760146	A	C	SNP	0.359	0.8148	0.4558	intergenic	Glyma.20G017800
Chr20	1760169	1760169	G	A	SNP	0.2955	0.7857	0.4902	intergenic	Glyma.20G017800
Chr20	1760199	1760199	A	G	SNP	0.3158	0.8148	0.499	intergenic	Glyma.20G017800
Chr20	1760218	1760218	G	A	SNP	0.3243	0.8214	0.4971	intergenic	Glyma.20G017800
Chr20	1760300	1760300	C	T	SNP	0.2143	0.7568	0.5425	intergenic	Glyma.20G017800
Chr20	1760542	1760542	A	T	SNP	0.3684	0.6333	0.2649	intergenic	Glyma.20G017800
Chr20	1760543	1760543	T	G	SNP	0.3684	0.6333	0.2649	intergenic	Glyma.20G017800
Chr20	1760641	1760641	A	G	SNP	0.3889	0.6333	0.2444	intergenic	Glyma.20G017800
Chr20	1760643	1760643	A	G	SNP	0.3889	0.6552	0.2663	intergenic	Glyma.20G017800
Chr20	1760673	1760673	G	T	SNP	0.3333	0.6774	0.3441	intergenic	Glyma.20G017800
Chr20	1760783	1760783	G	A	SNP	0.375	0.85	0.475	intergenic	Glyma.20G017800
Chr20	1760974	1760974	G	A	SNP	0.5714	0.9231	0.3517	intergenic	Glyma.20G017800
Chr20	1761125	1761125	C	T	SNP	0.25	0.5556	0.3056	intergenic	Glyma.20G017800
Chr20	1761191	1761191	A	C	SNP	0.3478	0.56	0.2122	intergenic	Glyma.20G017800
Chr20	1761341	1761341	G	A	SNP	0.1905	0.6667	0.4762	intergenic	Glyma.20G017800
Chr20	1761417	1761417	A	T	SNP	0.2609	0.6429	0.382	intergenic	Glyma.20G017800
Chr20	1761460	1761460	G	A	SNP	0.2174	0.7059	0.4885	intergenic	Glyma.20G017800
Chr20	1761465	1761465	G	A	SNP	0.2273	0.7353	0.508	intergenic	Glyma.20G017800
Chr20	1761611	1761611	A	G	SNP	0.3333	0.7941	0.4608	intergenic	Glyma.20G017800
Chr20	1761627	1761627	C	T	SNP	0.3684	0.7576	0.3892	intergenic	Glyma.20G017800
Chr20	1761766	1761766	C	T	SNP	0.2353	0.6111	0.3758	intergenic	Glyma.20G017800
Chr20	1761858	1761858	T	A	SNP	0.5833	0.7838	0.2005	intergenic	Glyma.20G017800
Chr20	1761887	1761887	C	T	SNP	0.3846	0.8049	0.4203	intergenic	Glyma.20G017800
Chr20	1761906	1761906	G	A	SNP	0.3125	0.8293	0.5168	intergenic	Glyma.20G017800
Chr20	1761967	1761967	G	A	SNP	0.3077	0.75	0.4423	intergenic	Glyma.20G017800
Chr20	1762074	1762074	G	A	SNP	0.24	0.7436	0.5036	intergenic	Glyma.20G017800
Chr20	1762126	1762126	C	T	SNP	0.2759	0.7027	0.4268	intergenic	Glyma.20G017800
Chr20	1762172	1762172	T	C	SNP	0.3043	0.7105	0.4062	intergenic	Glyma.20G017800
Chr20	1762256	1762256	T	C	SNP	0.3	0.6944	0.3944	intergenic	Glyma.20G017800
Chr20	1762311	1762311	T	C	SNP	0.3333	0.7317	0.3984	intergenic	Glyma.20G017800
Chr20	1762410	1762410	C	T	SNP	0.2703	0.6522	0.3819	intergenic	Glyma.20G017800
Chr20	1762484	1762484	T	C	SNP	0.4359	0.6829	0.247	intergenic	Glyma.20G017800
Chr20	1762611	1762611	C	T	SNP	0.5	0.6923	0.1923	intergenic	Glyma.20G017800
Chr20	1762614	1762614	A	G	SNP	0.4815	0.6667	0.1852	intergenic	Glyma.20G017800
Chr20	1762632	1762632	T	C	SNP	0.381	0.6765	0.2955	intergenic	Glyma.20G017800
Chr20	1762734	1762734	G	A	SNP	0.4211	0.75	0.3289	intergenic	Glyma.20G017800
Chr20	1762762	1762762	C	T	SNP	0.4444	0.7368	0.2924	intergenic	Glyma.20G017800
Chr20	1762995	1762995	T	C	SNP	0.375	0.7333	0.3583	intergenic	Glyma.20G017800
Chr20	1763311	1763311	G	A	SNP	0.3235	0.7073	0.3838	intergenic	Glyma.20G017800
Chr20	1763314	1763314	C	T	SNP	0.3235	0.6818	0.3583	intergenic	Glyma.20G017800
Chr20	1763532	1763532	T	C	SNP	0.2692	0.7917	0.5225	intergenic	Glyma.20G017800
Chr20	1763536	1763536	A	T	SNP	0.3077	0.7727	0.465	intergenic	Glyma.20G017800
Chr20	1763587	1763587	T	A	SNP	0.2632	0.7273	0.4641	intergenic	Glyma.20G017800
Chr20	1764903	1764903	C	A	SNP	0.4286	0.75	0.3214	intergenic	Glyma.20G017800
Chr20	1765207	1765207	A	T	SNP	0.1429	0.75	0.6071	intergenic	Glyma.20G017800
Chr20	1765376	1765376	A	G	SNP	0.2	0.6538	0.4538	intergenic	Glyma.20G017800
Chr20	1765468	1765468	A	G	SNP	0.2083	0.6429	0.4346	intergenic	Glyma.20G017800
Chr20	1766659	1766659	A	G	SNP	0.375	0.8	0.425	intergenic	Glyma.20G017800
Chr20	1766729	1766729	T	A	SNP	0.381	0.5882	0.2072	intergenic	Glyma.20G017800
Chr20	1766779	1766779	A	G	SNP	0.2609	0.5217	0.2608	intergenic	Glyma.20G017800
Chr20	1768562	1768562	A	C	SNP	0.1875	0.375	0.1875	intergenic	Glyma.20G017800
Chr20	1768573	1768573	T	C	SNP	0.2	0.375	0.175	intergenic	Glyma.20G017800
Chr20	1768751	1768751	T	C	SNP	0.375	0.5652	0.1902	intergenic	Glyma.20G017800
Chr20	1768790	1768790	T	C	SNP	0.375	0.4783	0.1033	intergenic	Glyma.20G017800
Chr20	1768795	1768795	A	G	SNP	0.375	0.4583	0.0833	intergenic	Glyma.20G017800
Chr20	1768844	1768844	G	A	SNP	0.375	0.64	0.265	intergenic	Glyma.20G017800
Chr20	1768949	1768949	T	C	SNP	0.2222	0.7037	0.4815	intergenic	Glyma.20G017800
Chr20	1769646	1769646	C	G	SNP	0.25	0.8	0.55	intergenic	Glyma.20G017800
Chr20	1770340	1770340	G	A	SNP	0.3103	0.6316	0.3213	intergenic	Glyma.20G017800
Chr20	1771869	1771869	A	G	SNP	0.3684	0.725	0.3566	intergenic	Glyma.20G017800
Chr20	1771979	1771979	T	C	SNP	0.2174	0.7959	0.5785	intergenic	Glyma.20G017800
Chr20	1772003	1772003	G	A	SNP	0.1852	0.8	0.6148	intergenic	Glyma.20G017800
Chr20	1772085	1772085	A	G	SNP	0.2162	0.7111	0.4949	intergenic	Glyma.20G017800
Chr20	1772316	1772316	C	T	SNP	0.1282	0.6585	0.5303	intergenic	Glyma.20G017800
Chr20	1772453	1772453	T	C	SNP	0.2571	0.7188	0.4617	intergenic	Glyma.20G017800
Chr20	1772467	1772467	T	A	SNP	0.25	0.6875	0.4375	intergenic	Glyma.20G017800
Chr20	1772607	1772607	C	T	SNP	0.2424	0.7333	0.4909	intergenic	Glyma.20G017800
Chr20	1772839	1772839	G	A	SNP	0.1707	0.7755	0.6048	intergenic	Glyma.20G017800
Chr20	1772926	1772926	G	A	SNP	0.1837	0.6667	0.483	intergenic	Glyma.20G017800
Chr20	1772927	1772927	C	T	SNP	0.1458	0.6667	0.5209	intergenic	Glyma.20G017800
Chr20	1773523	1773523	G	A	SNP	0.4286	0.7179	0.2893	intergenic	Glyma.20G017800
Chr20	1773547	1773547	G	A	SNP	0.375	0.7	0.325	intergenic	Glyma.20G017800
Chr20	1773722	1773722	T	C	SNP	0.2424	0.7632	0.5208	intergenic	Glyma.20G017800
Chr20	1773764	1773764	T	C	SNP	0.3448	0.7368	0.392	intergenic	Glyma.20G017800
Chr20	1773792	1773792	A	G	SNP	0.3333	0.7568	0.4235	intergenic	Glyma.20G017800
Chr20	1773810	1773810	A	G	SNP	0.35	0.7368	0.3868	intergenic	Glyma.20G017800
Chr20	1774138	1774138	C	T	SNP	0.4348	0.7391	0.3043	intergenic	Glyma.20G017800
Chr20	1774166	1774166	T	C	SNP	0.3913	0.7727	0.3814	intergenic	Glyma.20G017800
Chr20	1774424	1774424	T	A	SNP	0.6	0.7143	0.1143	intergenic	Glyma.20G017800
Chr20	1774847	1774847	T	C	SNP	0.6	0.7143	0.1143	intergenic	Glyma.20G017800
Chr20	1775046	1775046	G	A	SNP	0.4615	0.6667	0.2052	intergenic	Glyma.20G017800
Chr20	1775081	1775081	T	G	SNP	0.4706	0.6	0.1294	intergenic	Glyma.20G017800
Chr20	1775093	1775093	A	G	SNP	0.45	0.6	0.15	intergenic	Glyma.20G017800
Chr20	1775254	1775254	T	A	SNP	0.2143	0.6522	0.4379	intergenic	Glyma.20G017800
Chr20	1775255	1775255	G	T	SNP	0.2143	0.6522	0.4379	intergenic	Glyma.20G017800
Chr20	1775684	1775684	C	T	SNP	0.3	0.6667	0.3667	intergenic	Glyma.20G017800
Chr20	1775760	1775760	A	C	SNP	0.1905	0.6061	0.4156	intergenic	Glyma.20G017800
Chr20	1775962	1775962	T	C	SNP	0.4	0.6842	0.2842	intergenic	Glyma.20G017800
Chr20	1777099	1777099	G	A	SNP	0.2941	0.65	0.3559	intergenic	Glyma.20G017800
Chr20	1777247	1777247	C	T	SNP	0.4	0.5833	0.1833	intergenic	Glyma.20G017800
Chr20	1777891	1777891	G	C	SNP	0.2857	0.75	0.4643	intergenic	Glyma.20G017800
Chr20	1777972	1777972	T	C	SNP	0.2778	0.7	0.4222	intergenic	Glyma.20G017800
Chr20	1778229	1778229	A	G	SNP	0.0909	0.5455	0.4546	intergenic	Glyma.20G017800
Chr20	1778346	1778346	C	T	SNP	0.375	0.4444	0.0694	intergenic	Glyma.20G017800
Chr20	1778370	1778370	C	T	SNP	0.375	0.4286	0.0536	intergenic	Glyma.20G017800
Chr20	1779361	1779361	T	A	SNP	0.3636	0.68	0.3164	intergenic	Glyma.20G017800
Chr20	1779409	1779409	C	G	SNP	0.2963	0.7097	0.4134	intergenic	Glyma.20G017800
Chr20	1779553	1779553	A	G	SNP	0.32	0.8462	0.5262	intergenic	Glyma.20G017800
Chr20	1779705	1779705	A	G	SNP	0.2222	0.7586	0.5364	intergenic	Glyma.20G017800
Chr20	1779992	1779992	T	C	SNP	0.0556	0.6667	0.6111	intergenic	Glyma.20G017800
Chr20	1780880	1780880	T	C	SNP	0.3684	0.6071	0.2387	intergenic	Glyma.20G017800
Chr20	1780882	1780882	A	G	SNP	0.3333	0.6207	0.2874	intergenic	Glyma.20G017800
Chr20	1780906	1780906	A	G	SNP	0.35	0.6364	0.2864	intergenic	Glyma.20G017800
Chr20	1781151	1781151	T	A	SNP	0.3077	0.7931	0.4854	intergenic	Glyma.20G017800
Chr20	1781184	1781184	G	A	SNP	0.3462	0.7857	0.4395	intergenic	Glyma.20G017800
Chr20	1781331	1781331	A	G	SNP	0.4211	0.5806	0.1595	intergenic	Glyma.20G017800
Chr20	1781446	1781446	G	A	SNP	0.3077	0.7419	0.4342	intergenic	Glyma.20G017800
Chr20	1781667	1781667	C	T	SNP	0.2105	0.6471	0.4366	intergenic	Glyma.20G017800
Chr20	1782015	1782015	T	C	SNP	0.3	0.6522	0.3522	intergenic	Glyma.20G017800
Chr20	1782147	1782147	C	T	SNP	0.3846	0.7917	0.4071	intergenic	Glyma.20G017800
Chr20	1782789	1782789	T	C	SNP	0.3	0.8	0.5	intergenic	Glyma.20G017800
Chr20	1783166	1783166	G	C	SNP	0.1667	0.625	0.4583	intergenic	Glyma.20G017800
Chr20	1783182	1783182	G	A	SNP	0.2222	0.5938	0.3716	intergenic	Glyma.20G017800
Chr20	1783272	1783272	T	C	SNP	0.4375	0.5455	0.108	intergenic	Glyma.20G017800
Chr20	1784168	1784168	T	C	SNP	0.2273	0.7917	0.5644	intergenic	Glyma.20G017800
Chr20	1784378	1784378	C	T	SNP	0.1818	0.75	0.5682	intergenic	Glyma.20G017800
Chr20	1784597	1784597	T	G	SNP	0.4444	0.7419	0.2975	intergenic	Glyma.20G017800
Chr20	1784788	1784788	C	T	SNP	0.3889	0.5909	0.202	intergenic	Glyma.20G017800
Chr20	1784952	1784952	T	C	SNP	0.5	0.8462	0.3462	intergenic	Glyma.20G017800
Chr20	1784963	1784963	A	G	SNP	0.4286	0.8214	0.3928	intergenic	Glyma.20G017800
Chr20	1785296	1785296	T	C	SNP	0.4375	0.7727	0.3352	intergenic	Glyma.20G017800
Chr20	1785395	1785395	T	C	SNP	0.3333	0.5517	0.2184	intergenic	Glyma.20G017800
Chr20	1785626	1785626	C	T	SNP	0.44	0.7419	0.3019	intergenic	Glyma.20G017800
Chr20	1785740	1785740	C	T	SNP	0.35	0.7222	0.3722	intergenic	Glyma.20G017800
Chr20	1786256	1786256	T	C	SNP	0.2558	0.7812	0.5254	intergenic	Glyma.20G017800
Chr20	1786403	1786403	G	A	SNP	0.2963	0.7188	0.4225	intergenic	Glyma.20G017800
Chr20	1786450	1786450	C	G	SNP	0.3	0.6429	0.3429	intergenic	Glyma.20G017800
Chr20	1786492	1786492	A	G	SNP	0.2903	0.7143	0.424	intergenic	Glyma.20G017800
Chr20	1786511	1786511	T	C	SNP	0.2121	0.7241	0.512	intergenic	Glyma.20G017800
Chr20	1786715	1786715	C	T	SNP	0.1923	0.6154	0.4231	intergenic	Glyma.20G017800
Chr20	1786739	1786739	T	C	SNP	0.1613	0.6207	0.4594	intergenic	Glyma.20G017800
Chr20	1787311	1787311	C	T	SNP	0.4091	0.7742	0.3651	intergenic	Glyma.20G017800
Chr20	1787764	1787764	T	C	SNP	0.3913	0.75	0.3587	intergenic	Glyma.20G017800
Chr20	1787908	1787908	T	C	SNP	0.2188	0.5	0.2812	intergenic	Glyma.20G017800
Chr20	1788053	1788053	C	A	SNP	0.2692	0.6452	0.376	intergenic	Glyma.20G017800
Chr20	1788190	1788190	C	T	SNP	0.1875	0.4839	0.2964	intergenic	Glyma.20G017800
Chr20	1788938	1788938	A	C	SNP	0.3043	0.7391	0.4348	intergenic	Glyma.20G017800
Chr20	1788950	1788950	G	A	SNP	0.2727	0.7895	0.5168	intergenic	Glyma.20G017800
Chr20	1788990	1788990	A	G	SNP	0.2	0.7895	0.5895	intergenic	Glyma.20G017800
Chr20	1789098	1789098	T	C	SNP	0.381	0.6538	0.2728	intergenic	Glyma.20G017800
Chr20	1789239	1789239	C	T	SNP	0.3462	0.7143	0.3681	intergenic	Glyma.20G017800
Chr20	1789325	1789325	A	G	SNP	0.4286	0.6	0.1714	intergenic	Glyma.20G017800
Chr20	1790622	1790622	G	T	SNP	0.4545	0.7778	0.3233	intergenic	Glyma.20G017800
Chr20	1790773	1790773	C	T	SNP	0.1429	0.65	0.5071	intergenic	Glyma.20G017800
Chr20	1790779	1790779	A	T	SNP	0.1	0.6667	0.5667	intergenic	Glyma.20G017800
Chr20	1791108	1791108	C	T	SNP	0.3636	0.6667	0.3031	intergenic	Glyma.20G017800
Chr20	1791257	1791257	A	G	SNP	0.2222	0.64	0.4178	intergenic	Glyma.20G017800
Chr20	1791361	1791361	C	T	SNP	0.2778	0.6562	0.3784	intergenic	Glyma.20G017800
Chr20	1791530	1791530	G	A	SNP	0.1765	0.6667	0.4902	intergenic	Glyma.20G017800
Chr20	1792299	1792299	T	C	SNP	0.2692	0.75	0.4808	intergenic	Glyma.20G017800
Chr20	1792330	1792330	T	C	SNP	0.2069	0.913	0.7061	intergenic	Glyma.20G017800
Chr20	1792491	1792491	T	C	SNP	0.3103	0.7667	0.4564	intergenic	Glyma.20G017800
Chr20	1792753	1792753	A	G	SNP	0.2857	0.8182	0.5325	intergenic	Glyma.20G017800
Chr20	1792864	1792864	G	A	SNP	0.2222	0.7241	0.5019	intergenic	Glyma.20G017800
Chr20	1793100	1793100	T	G	SNP	0.3704	0.766	0.3956	intergenic	Glyma.20G017800
Chr20	1793374	1793374	C	T	SNP	0.4194	0.7391	0.3197	intergenic	Glyma.20G017800
Chr20	1793524	1793524	C	T	SNP	0.2593	0.675	0.4157	intergenic	Glyma.20G017800
Chr20	1793598	1793598	C	T	SNP	0.2647	0.7895	0.5248	intergenic	Glyma.20G017800
Chr20	1793647	1793647	G	A	SNP	0.3125	0.6552	0.3427	intergenic	Glyma.20G017800
Chr20	1793686	1793686	C	G	SNP	0.3333	0.625	0.2917	intergenic	Glyma.20G017800
Chr20	1793972	1793972	G	A	SNP	0.3214	0.7045	0.3831	intergenic	Glyma.20G017800
Chr20	1794133	1794133	A	G	SNP	0.4242	0.5405	0.1163	intergenic	Glyma.20G017800
Chr20	1794392	1794392	C	T	SNP	0.25	0.6905	0.4405	intergenic	Glyma.20G017800
Chr20	1794452	1794452	A	G	SNP	0.3077	0.7273	0.4196	intergenic	Glyma.20G017800
Chr20	1794472	1794472	G	A	SNP	0.3721	0.7619	0.3898	intergenic	Glyma.20G017800
Chr20	1795202	1795202	C	T	SNP	0.3182	0.68	0.3618	intergenic	Glyma.20G017800
Chr20	1795457	1795457	A	T	SNP	0.3846	0.5357	0.1511	intergenic	Glyma.20G017800
Chr20	1795472	1795472	A	T	SNP	0.3478	0.56	0.2122	intergenic	Glyma.20G017800
Chr20	1795687	1795687	G	A	SNP	0.36	0.7917	0.4317	intergenic	Glyma.20G017800
Chr20	1797172	1797172	G	C	SNP	0.1429	0.7143	0.5714	intergenic	Glyma.20G017800
Chr20	1801696	1801696	G	C	SNP	0.4118	0.9231	0.5113	intergenic	Glyma.20G017800
Chr20	1801805	1801805	T	A	SNP	0.16	0.6471	0.4871	intergenic	Glyma.20G017800
Chr20	1801877	1801877	T	G	SNP	0.25	0.5333	0.2833	intergenic	Glyma.20G017800
Chr20	1801983	1801983	G	A	SNP	0.2353	0.7143	0.479	intergenic	Glyma.20G017800
Chr20	1802053	1802053	G	A	SNP	0.2857	0.8125	0.5268	intergenic	Glyma.20G017800
Chr20	1802378	1802378	G	T	SNP	0.3684	0.4706	0.1022	intergenic	Glyma.20G017800
Chr20	1802655	1802655	G	A	SNP	0.4167	0.6429	0.2262	intergenic	Glyma.20G017800
Chr20	1802680	1802680	T	C	SNP	0.3846	0.5556	0.171	intergenic	Glyma.20G017800
Chr20	1802689	1802689	A	G	SNP	0.4167	0.5333	0.1166	intergenic	Glyma.20G017800
Chr20	1802700	1802700	T	C	SNP	0.4167	0.4667	0.05	intergenic	Glyma.20G017800
Chr20	1802709	1802709	C	T	SNP	0.3636	0.5556	0.192	intergenic	Glyma.20G017800
Chr20	1802719	1802719	C	T	SNP	0.3333	0.5294	0.1961	intergenic	Glyma.20G017800
Chr20	1803813	1803813	A	G	SNP	0.1429	0.875	0.7321	intergenic	Glyma.20G017800
Chr20	1803836	1803836	A	G	SNP	0.1429	0.9231	0.7802	intergenic	Glyma.20G017800
Chr20	1803842	1803842	G	A	SNP	0.1429	0.9231	0.7802	intergenic	Glyma.20G017800
Chr20	1803863	1803863	C	T	SNP	0.1429	1	0.8571	intergenic	Glyma.20G017800
Chr20	1803995	1803995	G	T	SNP	0.3333	0.9167	0.5834	intergenic	Glyma.20G017800
Chr20	1804008	1804008	T	C	SNP	0.3	0.9091	0.6091	intergenic	Glyma.20G017800
Chr20	1806062	1806062	T	A	SNP	0.1538	0.6667	0.5129	intergenic	Glyma.20G017800
Chr20	1806334	1806334	C	G	SNP	0.3333	1	0.6667	intergenic	Glyma.20G017800
Chr20	1810171	1810171	A	T	SNP	0.2222	0.875	0.6528	intergenic	Glyma.20G017800
Chr20	1810908	1810908	G	A	SNP	0.1852	0.5556	0.3704	intergenic	Glyma.20G017800
Chr20	1811075	1811075	G	T	SNP	0.2593	0.6296	0.3703	intergenic	Glyma.20G017800
Chr20	1811411	1811411	G	A	SNP	0.2381	0.5455	0.3074	intergenic	Glyma.20G017800
Chr20	1811585	1811585	C	T	SNP	0.16	0.5882	0.4282	intergenic	Glyma.20G017800
Chr20	1811772	1811772	T	G	SNP	0.1667	0.5625	0.3958	intergenic	Glyma.20G017800
Chr20	1811846	1811846	T	C	SNP	0.2174	0.6905	0.4731	intergenic	Glyma.20G017800
Chr20	1812623	1812623	A	C	SNP	0.2778	0.7778	0.5	intergenic	Glyma.20G017800
Chr20	1812960	1812960	T	C	SNP	0.3125	0.6552	0.3427	intergenic	Glyma.20G017800
Chr20	1813055	1813055	C	G	SNP	0.35	0.7727	0.4227	intergenic	Glyma.20G017800
Chr20	1813466	1813466	C	A	SNP	0.25	0.6667	0.4167	intergenic	Glyma.20G017800
Chr20	1813749	1813749	A	G	SNP	0.3103	0.7955	0.4852	intergenic	Glyma.20G017800
Chr20	1813938	1813938	G	C	SNP	0.3636	0.8108	0.4472	intergenic	Glyma.20G017800
Chr20	1814079	1814079	A	C	SNP	0.3548	0.6857	0.3309	intergenic	Glyma.20G017800
Chr20	1814484	1814484	A	G	SNP	0.5	0.6923	0.1923	intergenic	Glyma.20G017800
Chr20	1814524	1814524	T	C	SNP	0.4444	0.8333	0.3889	intergenic	Glyma.20G017800
Chr20	1815207	1815207	C	T	SNP	0.2727	0.7857	0.513	intergenic	Glyma.20G017800
Chr20	1815432	1815432	A	G	SNP	0.2581	0.75	0.4919	intergenic	Glyma.20G017800
Chr20	1815453	1815453	A	G	SNP	0.2667	0.7419	0.4752	intergenic	Glyma.20G017800
Chr20	1815977	1815977	C	T	SNP	0.1351	0.75	0.6149	intergenic	Glyma.20G017800
Chr20	1816437	1816437	C	T	SNP	0.3793	0.6579	0.2786	intergenic	Glyma.20G017800
Chr20	1816701	1816701	T	A	SNP	0.1739	0.7273	0.5534	intergenic	Glyma.20G017800
Chr20	1817195	1817195	A	G	SNP	0.2273	0.7879	0.5606	intergenic	Glyma.20G017800
Chr20	1817447	1817447	G	C	SNP	0.0625	0.641	0.5785	intergenic	Glyma.20G017800
Chr20	1817521	1817521	A	G	SNP	0.2727	0.6757	0.403	intergenic	Glyma.20G017800
Chr20	1817701	1817701	A	T	SNP	0.1053	0.6667	0.5614	intergenic	Glyma.20G017800
Chr20	1817833	1817833	A	T	SNP	0.4348	0.6857	0.2509	intergenic	Glyma.20G017800
Chr20	1818332	1818332	G	T	SNP	0.2857	0.5714	0.2857	intergenic	Glyma.20G017800
Chr20	1818872	1818872	T	C	SNP	0.1	1	0.9	intergenic	Glyma.20G017800
Chr20	1819700	1819700	G	C	SNP	0.3478	0.7097	0.3619	intergenic	Glyma.20G017800
Chr20	1819703	1819703	A	G	SNP	0.3636	0.7097	0.3461	intergenic	Glyma.20G017800			Glyma.20G014300.4:c.-24delT)
Chr20	1819778	1819778	C	T	SNP	0.3043	0.7381	0.4338	intergenic	Glyma.20G017800			Glyma.20G014300.4:c.-235_-250delCTCTCTCTCTCTCTCT)
Chr20	1819851	1819851	A	G	SNP	0.36	0.7568	0.3968	intergenic	Glyma.20G017800
Chr20	1819869	1819869	T	G	SNP	0.4286	0.8387	0.4101	intergenic	Glyma.20G017800
Chr20	1819872	1819872	T	C	SNP	0.45	0.8333	0.3833	intergenic	Glyma.20G017800
Chr20	1819889	1819889	G	A	SNP	0.45	0.8	0.35	intergenic	Glyma.20G017800
Chr20	1819902	1819902	T	C	SNP	0.381	0.7727	0.3917	intergenic	Glyma.20G017800
Chr20	1819921	1819921	G	C	SNP	0.3889	0.8667	0.4778	intergenic	Glyma.20G017800
Chr20	1819947	1819947	C	G	SNP	0.5	0.6842	0.1842	intergenic	Glyma.20G017800
Chr20	1819976	1819976	A	G	SNP	0.4828	0.625	0.1422	intergenic	Glyma.20G017800
Chr20	1820040	1820040	C	T	SNP	0.4138	0.64	0.2262	intergenic	Glyma.20G017800
Chr20	1820054	1820054	G	A	SNP	0.4286	0.6296	0.201	intergenic	Glyma.20G017800
Chr20	1820082	1820082	T	C	SNP	0.4348	0.5652	0.1304	intergenic	Glyma.20G017800
Chr20	1820088	1820088	C	T	SNP	0.3684	0.5909	0.2225	intergenic	Glyma.20G017800
Chr20	1820122	1820122	A	T	SNP	0.2143	0.6875	0.4732	intergenic	Glyma.20G017800
Chr20	1820132	1820132	C	T	SNP	0.1	0.6875	0.5875	intergenic	Glyma.20G017800
Chr20	1820156	1820156	G	A	SNP	0.2143	0.6471	0.4328	intergenic	Glyma.20G017800
Chr20	1820168	1820168	A	G	SNP	0.3077	0.6667	0.359	intergenic	Glyma.20G017800
Chr20	1820218	1820218	T	C	SNP	0.4	0.65	0.25	intergenic	Glyma.20G017800
Chr20	1820954	1820954	G	A	SNP	0.1429	0.5714	0.4285	intergenic	Glyma.20G017800
Chr20	1821114	1821114	A	G	SNP	0.1818	0.4444	0.2626	intergenic	Glyma.20G017800
Chr20	1821199	1821199	T	C	SNP	0.2727	0.4667	0.194	intergenic	Glyma.20G017800
Chr20	1821253	1821253	C	A	SNP	0.3333	0.5556	0.2223	intergenic	Glyma.20G017800
Chr20	1821289	1821289	C	T	SNP	0.2727	0.5714	0.2987	intergenic	Glyma.20G017800
Chr20	1821323	1821323	A	G	SNP	0.4	0.6667	0.2667	intergenic	Glyma.20G017800
Chr20	1821337	1821337	A	G	SNP	0.4	0.625	0.225	intergenic	Glyma.20G017800
Chr20	1821384	1821384	T	C	SNP	0.3	0.7059	0.4059	intergenic	Glyma.20G017800
Chr20	1821717	1821717	A	C	SNP	0.1818	0.6667	0.4849	intergenic	Glyma.20G017800
Chr20	1821790	1821790	A	T	SNP	0.1429	0.75	0.6071	intergenic	Glyma.20G017800
Chr20	1822553	1822553	T	C	SNP	0.1053	0.875	0.7697	intergenic	Glyma.20G017800
Chr20	1822559	1822559	G	A	SNP	0.0952	0.8235	0.7283	intergenic	Glyma.20G017800
Chr20	1822619	1822619	T	C	SNP	0.15	0.7917	0.6417	intergenic	Glyma.20G017800
Chr20	1822681	1822681	T	C	SNP	0.1667	0.8077	0.641	intergenic	Glyma.20G017800
Chr20	1823096	1823096	G	A	SNP	0.32	0.7391	0.4191	intergenic	Glyma.20G017800
Chr20	1823742	1823742	T	C	SNP	0.4167	0.5517	0.135	intergenic	Glyma.20G017800
Chr20	1823788	1823788	C	T	SNP	0.4348	0.7308	0.296	intergenic	Glyma.20G017800
Chr20	1824148	1824148	T	A	SNP	0.2353	0.7429	0.5076	intergenic	Glyma.20G017800
Chr20	1824212	1824212	G	A	SNP	0.2963	0.6429	0.3466	intergenic	Glyma.20G017800
Chr20	1824300	1824300	T	C	SNP	0.25	0.6923	0.4423	intergenic	Glyma.20G017800
Chr20	1824775	1824775	C	T	SNP	0.2727	0.6667	0.394	intergenic	Glyma.20G017800
Chr20	1825118	1825118	C	T	SNP	0.3214	0.7083	0.3869	intergenic	Glyma.20G017800
Chr20	1825141	1825141	G	A	SNP	0.2667	0.7407	0.474	intergenic	Glyma.20G017800
Chr20	1825209	1825209	C	T	SNP	0.2927	0.7241	0.4314	intergenic	Glyma.20G017800
Chr20	1825267	1825267	C	T	SNP	0.3333	0.7586	0.4253	intergenic	Glyma.20G017800
Chr20	1825533	1825533	T	C	SNP	0.2258	0.697	0.4712	intergenic	Glyma.20G017800
Chr20	1825740	1825740	T	C	SNP	0.2703	0.8148	0.5445	intergenic	Glyma.20G017800
Chr20	1825872	1825872	A	T	SNP	0.2759	0.625	0.3491	intergenic	Glyma.20G017800
Chr20	1825875	1825875	A	G	SNP	0.3	0.6333	0.3333	intergenic	Glyma.20G017800
Chr20	1825975	1825975	A	G	SNP	0.1795	0.8095	0.63	intergenic	Glyma.20G017800
Chr20	1826442	1826442	G	A	SNP	0.1379	0.6286	0.4907	intergenic	Glyma.20G017800
Chr20	1826581	1826581	C	T	SNP	0.3793	0.7222	0.3429	intergenic	Glyma.20G017800
Chr20	1826670	1826670	T	C	SNP	0.3704	0.6667	0.2963	intergenic	Glyma.20G017800
Chr20	1826708	1826708	C	T	SNP	0.32	0.6857	0.3657	intergenic	Glyma.20G017800
Chr20	1826763	1826763	G	A	SNP	0.24	0.7143	0.4743	intergenic	Glyma.20G017800
Chr20	1826857	1826857	T	C	SNP	0.3182	0.7568	0.4386	intergenic	Glyma.20G017800
Chr20	1827211	1827211	C	T	SNP	0.2414	0.75	0.5086	intergenic	Glyma.20G017800
Chr20	1827250	1827250	C	T	SNP	0.28	0.7778	0.4978	intergenic	Glyma.20G017800
Chr20	1827264	1827264	T	C	SNP	0.2222	0.75	0.5278	intergenic	Glyma.20G017800
Chr20	1827354	1827354	G	A	SNP	0.2381	0.65	0.4119	intergenic	Glyma.20G017800
Chr20	1827455	1827455	C	T	SNP	0.2759	0.7083	0.4324	intergenic	Glyma.20G017800
Chr20	1827554	1827554	A	T	SNP	0.2069	0.8077	0.6008	intergenic	Glyma.20G017800
Chr20	1827622	1827622	A	G	SNP	0.25	0.65	0.4	intergenic	Glyma.20G017800
Chr20	1827629	1827629	G	A	SNP	0.25	0.65	0.4	intergenic	Glyma.20G017800
Chr20	1827677	1827677	G	A	SNP	0.3636	0.6	0.2364	intergenic	Glyma.20G017800
Chr20	1828005	1828005	C	T	SNP	0.1154	0.7857	0.6703	intergenic	Glyma.20G017800
Chr20	1828133	1828133	C	T	SNP	0.25	0.7273	0.4773	intergenic	Glyma.20G017800
Chr20	1828184	1828184	G	A	SNP	0.3125	0.6957	0.3832	intergenic	Glyma.20G017800
Chr20	1828535	1828535	A	G	SNP	0.4375	0.6875	0.25	intergenic	Glyma.20G017800
Chr20	1828542	1828542	T	C	SNP	0.4286	0.6667	0.2381	intergenic	Glyma.20G017800
Chr20	1831435	1831435	T	C	SNP	0.2308	0.85	0.6192	intergenic	Glyma.20G017800
Chr20	1831496	1831496	T	G	SNP	0.2353	0.8235	0.5882	intergenic	Glyma.20G017800
Chr20	1831533	1831533	T	C	SNP	0.2857	0.75	0.4643	intergenic	Glyma.20G017800
Chr20	1831554	1831554	G	A	SNP	0.3043	0.7368	0.4325	intergenic	Glyma.20G017800
Chr20	1831632	1831632	A	T	SNP	0.2273	0.6923	0.465	intergenic	Glyma.20G017800
Chr20	1831654	1831654	G	C	SNP	0.25	0.6667	0.4167	intergenic	Glyma.20G017800
Chr20	1831877	1831877	G	A	SNP	0.1739	0.7778	0.6039	intergenic	Glyma.20G017800
Chr20	1832333	1832333	A	G	SNP	0.2188	0.7391	0.5203	intergenic	Glyma.20G017800
Chr20	1832389	1832389	A	G	SNP	0.1	0.7436	0.6436	intergenic	Glyma.20G017800
Chr20	1832596	1832596	T	C	SNP	0.303	0.75	0.447	intergenic	Glyma.20G017800
Chr20	1833003	1833003	T	G	SNP	0.3056	0.6538	0.3482	intergenic	Glyma.20G017800
Chr20	1833013	1833013	A	G	SNP	0.4194	0.7391	0.3197	intergenic	Glyma.20G017800
Chr20	1833302	1833302	A	T	SNP	0.2	0.6667	0.4667	intergenic	Glyma.20G017800
Chr20	1833506	1833506	C	G	SNP	0.125	0.5294	0.4044	upstream	Glyma.20G017900
Chr20	1833638	1833638	G	T	SNP	0	0.6667	0.6667	upstream	Glyma.20G017900
Chr20	1833953	1833953	C	T	SNP	0.25	1	0.75	upstream	Glyma.20G017900
Chr20	1834574	1834574	T	A	SNP	0.25	0.6818	0.4318	UTR5	Glyma.20G017900
Chr20	1835586	1835586	G	T	SNP	0.3	0.6207	0.3207	UTR3	Glyma.20G017900
Chr20	1835902	1835902	T	C	SNP	0.24	0.7857	0.5457	downstream	Glyma.20G017900
Chr20	1835944	1835944	G	A	SNP	0.1667	0.76	0.5933	downstream	Glyma.20G017900
Chr20	1836136	1836136	T	C	SNP	0.1875	0.68	0.4925	downstream	Glyma.20G017900
Chr20	1836238	1836238	C	T	SNP	0.3	0.5238	0.2238	downstream	Glyma.20G017900
Chr20	1836371	1836371	C	T	SNP	0.1875	0.6296	0.4421	downstream	Glyma.20G017900
Chr20	1836388	1836388	T	C	SNP	0.1875	0.6296	0.4421	downstream	Glyma.20G017900
Chr20	1836409	1836409	T	C	SNP	0.1667	0.6087	0.442	downstream	Glyma.20G017900
Chr20	1836457	1836457	C	T	SNP	0.2941	0.65	0.3559	downstream	Glyma.20G017900
Chr20	1836471	1836471	G	A	SNP	0.3333	0.65	0.3167	downstream	Glyma.20G017900
Chr20	1836500	1836500	C	G	SNP	0.3889	0.6316	0.2427	downstream	Glyma.20G017900
Chr20	1836595	1836595	A	G	SNP	0.3684	0.5789	0.2105	downstream	Glyma.20G017900
Chr20	1836690	1836690	C	T	SNP	0.2353	0.5	0.2647	intergenic	Glyma.20G017900
Chr20	1836731	1836731	C	G	SNP	0.2941	0.5152	0.2211	intergenic	Glyma.20G017900
Chr20	1836735	1836735	T	C	SNP	0.2941	0.5455	0.2514	intergenic	Glyma.20G017900
Chr20	1836804	1836804	C	T	SNP	0.3889	0.5789	0.19	intergenic	Glyma.20G017900
Chr20	1836839	1836839	G	A	SNP	0.3684	0.5526	0.1842	intergenic	Glyma.20G017900
Chr20	1836863	1836863	T	C	SNP	0.45	0.5455	0.0955	intergenic	Glyma.20G017900
Chr20	1836898	1836898	G	A	SNP	0.3214	0.4865	0.1651	intergenic	Glyma.20G017900
Chr20	1836987	1836987	T	C	SNP	0.1613	0.5667	0.4054	intergenic	Glyma.20G017900
Chr20	1837120	1837120	C	T	SNP	0.1786	0.625	0.4464	intergenic	Glyma.20G017900
Chr20	1837411	1837411	G	A	SNP	0.2857	0.8	0.5143	intergenic	Glyma.20G017900
Chr20	1837464	1837464	C	T	SNP	0.3529	0.7333	0.3804	intergenic	Glyma.20G017900
Chr20	1837478	1837478	A	G	SNP	0.3529	0.7222	0.3693	intergenic	Glyma.20G017900
Chr20	1837741	1837741	C	T	SNP	0.4444	0.7647	0.3203	intergenic	Glyma.20G017900
Chr20	1837864	1837864	C	T	SNP	0.3889	0.6538	0.2649	intergenic	Glyma.20G017900
Chr20	1837885	1837885	A	G	SNP	0.4375	0.6667	0.2292	intergenic	Glyma.20G017900
Chr20	1837928	1837928	A	G	SNP	0.4375	0.6875	0.25	intergenic	Glyma.20G017900
Chr20	1837999	1837999	T	C	SNP	0.2222	0.8095	0.5873	intergenic	Glyma.20G017900
Chr20	1838162	1838162	G	A	SNP	0.3478	0.5833	0.2355	intergenic	Glyma.20G017900
Chr20	1838427	1838427	A	G	SNP	0.4	0.8065	0.4065	intergenic	Glyma.20G017900
Chr20	1838691	1838691	A	G	SNP	0.1923	0.625	0.4327	intergenic	Glyma.20G017900
Chr20	1838954	1838954	G	A	SNP	0.4583	0.6667	0.2084	intergenic	Glyma.20G017900
Chr20	1839201	1839201	G	T	SNP	0.4783	0.5357	0.0574	intergenic	Glyma.20G017900
Chr20	1839202	1839202	A	G	SNP	0.5	0.5517	0.0517	intergenic	Glyma.20G017900
Chr20	1839321	1839321	G	T	SNP	0.4	0.8636	0.4636	downstream	Glyma.20G018000
Chr20	1839463	1839463	C	T	SNP	0.5385	0.7308	0.1923	downstream	Glyma.20G018000
Chr20	1839476	1839476	G	A	SNP	0.5161	0.7727	0.2566	downstream	Glyma.20G018000
Chr20	1839779	1839779	G	C	SNP	0.1667	0.6786	0.5119	downstream	Glyma.20G018000
Chr20	1839883	1839883	A	G	SNP	0.2941	0.6061	0.312	downstream	Glyma.20G018000
Chr20	1839933	1839933	G	A	SNP	0.4667	0.6923	0.2256	downstream	Glyma.20G018000
Chr20	1839948	1839948	T	C	SNP	0.5	0.7778	0.2778	downstream	Glyma.20G018000
Chr20	1839949	1839949	T	G	SNP	0.5	0.7778	0.2778	downstream	Glyma.20G018000
Chr20	1840018	1840018	T	C	SNP	0.4091	0.7857	0.3766	downstream	Glyma.20G018000
Chr20	1840027	1840027	G	A	SNP	0.381	0.8214	0.4404	downstream	Glyma.20G018000
Chr20	1840299	1840299	G	A	SNP	0.2632	0.6552	0.392	UTR3	Glyma.20G018000
Chr20	1840374	1840374	G	A	SNP	0.125	0.6757	0.5507	UTR3	Glyma.20G018000
Chr20	1840404	1840404	A	G	SNP	0.0625	0.6667	0.6042	UTR3	Glyma.20G018000
Chr20	1841477	1841477	G	A	SNP	0.16	0.7778	0.6178	intronic	Glyma.20G018000
Chr20	1842085	1842085	C	T	SNP	0.1724	0.6087	0.4363	intronic	Glyma.20G018000
Chr20	1842870	1842870	T	A	SNP	0.3571	0.619	0.2619	intronic	Glyma.20G018000
Chr20	1844099	1844099	C	A	SNP	0.1739	0.7273	0.5534	exonic	Glyma.20G018000
Chr20	1844891	1844891	A	G	SNP	0.3448	0.6316	0.2868	upstream	Glyma.20G018000
Chr20	1845976	1845976	G	A	SNP	0.25	0.6667	0.4167	intergenic	Glyma.20G018000
Chr20	1846750	1846750	T	C	SNP	0.4211	0.8889	0.4678	intergenic	Glyma.20G018000
Chr20	1847019	1847019	C	T	SNP	0.3043	0.5	0.1957	intergenic	Glyma.20G018000
Chr20	1847154	1847154	T	C	SNP	0.3333	0.6429	0.3096	intergenic	Glyma.20G018000
Chr20	1848295	1848295	C	G	SNP	0.1667	0.6667	0.5	intergenic	Glyma.20G018000
Chr20	1855970	1855970	T	A	SNP	0.2105	0.6429	0.4324	UTR5	Glyma.20G018100
Chr20	1856225	1856225	T	C	SNP	0.1667	0.7273	0.5606	upstream	Glyma.20G018100
Chr20	1857563	1857563	G	A	SNP	0.2727	0.5769	0.3042	intergenic	Glyma.20G018100
Chr20	1858778	1858778	T	C	SNP	0.1364	0.75	0.6136	intergenic	Glyma.20G018100
Chr20	1858802	1858802	C	T	SNP	0.1818	0.7826	0.6008	intergenic	Glyma.20G018100
Chr20	1858865	1858865	T	C	SNP	0.25	0.6522	0.4022	intergenic	Glyma.20G018100
Chr20	1858959	1858959	C	T	SNP	0.381	0.7083	0.3273	intergenic	Glyma.20G018100
Chr20	1859029	1859029	C	T	SNP	0.3	0.75	0.45	intergenic	Glyma.20G018100
Chr20	1859030	1859030	T	C	SNP	0.3	0.7727	0.4727	intergenic	Glyma.20G018100
Chr20	1859097	1859097	C	T	SNP	0.3636	0.7692	0.4056	intergenic	Glyma.20G018100
Chr20	1859498	1859498	T	G	SNP	0.5833	0.8333	0.25	intergenic	Glyma.20G018100
Chr20	1859655	1859655	T	C	SNP	0.3333	0.8889	0.5556	intergenic	Glyma.20G018100
Chr20	1859761	1859761	G	C	SNP	0.2727	0.9231	0.6504	intergenic	Glyma.20G018100
Chr20	1869006	1869006	C	G	SNP	0.2353	0.65	0.4147	intergenic	Glyma.20G018100
Chr20	1869026	1869026	A	G	SNP	0.25	0.65	0.4	intergenic	Glyma.20G018100
Chr20	1869161	1869161	G	A	SNP	0.2273	0.8	0.5727	intergenic	Glyma.20G018100
Chr20	1869326	1869326	T	G	SNP	0.32	0.5926	0.2726	intergenic	Glyma.20G018100
Chr20	1869337	1869337	A	G	SNP	0.25	0.5517	0.3017	intergenic	Glyma.20G018100
Chr20	1869443	1869443	T	A	SNP	0.2083	0.5333	0.325	intergenic	Glyma.20G018100
Chr20	1869466	1869466	T	C	SNP	0.2609	0.6111	0.3502	intergenic	Glyma.20G018100
Chr20	1869543	1869543	T	C	SNP	0.3043	0.72	0.4157	intergenic	Glyma.20G018100
Chr20	1869582	1869582	T	C	SNP	0.4167	0.6071	0.1904	intergenic	Glyma.20G018100
Chr20	1869593	1869593	A	T	SNP	0.3913	0.5938	0.2025	intergenic	Glyma.20G018100
Chr20	1869770	1869770	C	T	SNP	0.1935	0.8182	0.6247	intergenic	Glyma.20G018100
Chr20	1870016	1870016	C	T	SNP	0.1	0.8421	0.7421	intergenic	Glyma.20G018100
Chr20	1870115	1870115	G	A	SNP	0.2941	0.7333	0.4392	intergenic	Glyma.20G018100
Chr20	1870118	1870118	A	C	SNP	0.2941	0.7333	0.4392	intergenic	Glyma.20G018100
Chr20	1870299	1870299	C	T	SNP	0.0667	0.7	0.6333	intergenic	Glyma.20G018100
Chr20	1871242	1871242	T	C	SNP	0.2222	0.6667	0.4445	intergenic	Glyma.20G018100
Chr20	1871280	1871280	A	T	SNP	0.4286	0.6	0.1714	intergenic	Glyma.20G018100
Chr20	1871281	1871281	G	A	SNP	0.4286	0.6	0.1714	intergenic	Glyma.20G018100
Chr20	1871356	1871356	C	T	SNP	0.25	0.7	0.45	intergenic	Glyma.20G018100
Chr20	1871784	1871784	G	A	SNP	0.2353	0.5	0.2647	intergenic	Glyma.20G018100
Chr20	1871864	1871864	A	G	SNP	0.125	0.6	0.475	intergenic	Glyma.20G018100
Chr20	1871909	1871909	T	G	SNP	0.3333	0.625	0.2917	intergenic	Glyma.20G018100
Chr20	1872758	1872758	A	G	SNP	0.0909	0.6667	0.5758	intergenic	Glyma.20G018100
Chr20	1872782	1872782	T	G	SNP	0.0833	0.7273	0.644	intergenic	Glyma.20G018100
Chr20	1872985	1872985	G	A	SNP	0.4667	0.7857	0.319	intergenic	Glyma.20G018100
Chr20	1872999	1872999	A	G	SNP	0.5	0.7143	0.2143	intergenic	Glyma.20G018100
Chr20	1873051	1873051	C	A	SNP	0.3333	0.6875	0.3542	intergenic	Glyma.20G018100
Chr20	1873168	1873168	G	A	SNP	0.2778	0.7222	0.4444	intergenic	Glyma.20G018100
Chr20	1873179	1873179	A	G	SNP	0.3333	0.75	0.4167	intergenic	Glyma.20G018100
Chr20	1873267	1873267	G	A	SNP	0.24	0.5882	0.3482	intergenic	Glyma.20G018100
Chr20	1873286	1873286	C	G	SNP	0.3333	0.5789	0.2456	intergenic	Glyma.20G018100
Chr20	1873698	1873698	G	A	SNP	0.5	0.5333	0.0333	intergenic	Glyma.20G018100
Chr20	1874119	1874119	T	C	SNP	0.2727	0.4	0.1273	intergenic	Glyma.20G018100
Chr20	1874149	1874149	A	T	SNP	0.3636	0.5185	0.1549	intergenic	Glyma.20G018100
Chr20	1875029	1875029	G	T	SNP	0.125	0.4286	0.3036	intergenic	Glyma.20G018100
Chr20	1875189	1875189	A	C	SNP	0	0.5294	0.5294	intergenic	Glyma.20G018100
Chr20	1875209	1875209	G	A	SNP	0	0.4167	0.4167	intergenic	Glyma.20G018100
Chr20	1875222	1875222	G	C	SNP	0	0.5	0.5	intergenic	Glyma.20G018100
Chr20	1875271	1875271	T	C	SNP	0.0667	0.6154	0.5487	intergenic	Glyma.20G018100
Chr20	1875285	1875285	A	G	SNP	0.125	0.6429	0.5179	intergenic	Glyma.20G018100
Chr20	1875321	1875321	C	T	SNP	0.15	0.7143	0.5643	intergenic	Glyma.20G018100
Chr20	1875403	1875403	A	G	SNP	0.3333	0.7619	0.4286	intergenic	Glyma.20G018100
Chr20	1875442	1875442	G	T	SNP	0.32	0.7143	0.3943	intergenic	Glyma.20G018100
Chr20	1875448	1875448	T	C	SNP	0.3077	0.7368	0.4291	intergenic	Glyma.20G018100
Chr20	1875837	1875837	C	A	SNP	0.3125	0.6667	0.3542	intergenic	Glyma.20G018100
Chr20	1875842	1875842	C	T	SNP	0.2941	0.6	0.3059	intergenic	Glyma.20G018100
Chr20	1875854	1875854	C	G	SNP	0.3125	0.6	0.2875	intergenic	Glyma.20G018100
Chr20	1876577	1876577	G	A	SNP	0.375	0.6364	0.2614	intergenic	Glyma.20G018100
Chr20	1876684	1876684	A	G	SNP	0.2	0.75	0.55	intergenic	Glyma.20G018100
Chr20	1876940	1876940	A	G	SNP	0.3333	0.6071	0.2738	intergenic	Glyma.20G018100
Chr20	1877068	1877068	T	A	SNP	0.3214	0.6571	0.3357	intergenic	Glyma.20G018100
Chr20	1877070	1877070	C	T	SNP	0.3333	0.6471	0.3138	intergenic	Glyma.20G018100
Chr20	1877098	1877098	A	T	SNP	0.3448	0.6667	0.3219	intergenic	Glyma.20G018100
Chr20	1877154	1877154	G	A	SNP	0.2069	0.6552	0.4483	intergenic	Glyma.20G018100
Chr20	1877236	1877236	T	C	SNP	0.2273	0.72	0.4927	intergenic	Glyma.20G018100
Chr20	1877286	1877286	C	T	SNP	0.4074	0.7857	0.3783	intergenic	Glyma.20G018100
Chr20	1877306	1877306	T	C	SNP	0.48	0.7778	0.2978	intergenic	Glyma.20G018100
Chr20	1877787	1877787	C	G	SNP	0.1739	0.7778	0.6039	intergenic	Glyma.20G018100
Chr20	1882194	1882194	T	C	SNP	0.1875	0.6667	0.4792	intergenic	Glyma.20G018100
Chr20	1883424	1883424	G	T	SNP	0.6	0.65	0.05	intergenic	Glyma.20G018100
Chr20	1883571	1883571	G	A	SNP	0.3529	0.7895	0.4366	intergenic	Glyma.20G018100
Chr20	1885930	1885930	A	G	SNP	0.2381	0.625	0.3869	intergenic	Glyma.20G018100
Chr20	1887122	1887122	A	G	SNP	0.1429	0.8065	0.6636	intergenic	Glyma.20G018100
Chr20	1887137	1887137	C	T	SNP	0.1333	0.8276	0.6943	intergenic	Glyma.20G018100
Chr20	1892801	1892801	T	A	SNP	0.125	0.7	0.575	upstream	Glyma.20G018200
Chr20	1892918	1892918	T	A	SNP	0.3	0.8571	0.5571	upstream	Glyma.20G018200
Chr20	1893112	1893112	C	G	SNP	0.1875	0.9167	0.7292	upstream	Glyma.20G018200
Chr20	1895861	1895861	G	A	SNP	0.3125	0.5926	0.2801	UTR3	Glyma.20G018200
Chr20	1897048	1897048	C	T	SNP	0.2667	0.7188	0.4521	downstream	Glyma.20G018200
Chr20	1897143	1897143	G	A	SNP	0.3333	0.7222	0.3889	downstream	Glyma.20G018200
Chr20	1897145	1897145	T	G	SNP	0.3333	0.7368	0.4035	downstream	Glyma.20G018200
Chr20	1897163	1897163	G	A	SNP	0.3529	0.6842	0.3313	downstream	Glyma.20G018200
Chr20	1897329	1897329	A	T	SNP	0.2273	0.7857	0.5584	intergenic	Glyma.20G018200
Chr20	1897333	1897333	C	T	SNP	0.2273	0.7857	0.5584	intergenic	Glyma.20G018200
Chr20	1897365	1897365	A	G	SNP	0.1905	0.7419	0.5514	intergenic	Glyma.20G018200
Chr20	1897418	1897418	G	C	SNP	0.3	0.8333	0.5333	intergenic	Glyma.20G018200
Chr20	1897444	1897444	G	A	SNP	0.3684	0.9032	0.5348	intergenic	Glyma.20G018200
Chr20	1897473	1897473	C	T	SNP	0.4706	0.8889	0.4183	intergenic	Glyma.20G018200
Chr20	1897480	1897480	A	G	SNP	0.4667	0.8889	0.4222	intergenic	Glyma.20G018200
Chr20	1897524	1897524	C	T	SNP	0.3529	1	0.6471	intergenic	Glyma.20G018200
Chr20	1897580	1897580	A	G	SNP	0.2381	0.7826	0.5445	intergenic	Glyma.20G018200
Chr20	1897632	1897632	C	T	SNP	0.2273	0.72	0.4927	intergenic	Glyma.20G018200
Chr20	1897809	1897809	T	C	SNP	0.2222	0.7692	0.547	intergenic	Glyma.20G018200
Chr20	1897824	1897824	A	G	SNP	0.2222	0.7333	0.5111	intergenic	Glyma.20G018200
Chr20	1897987	1897987	G	A	SNP	0.5	0.7692	0.2692	intergenic	Glyma.20G018200
Chr20	1898151	1898151	A	C	SNP	0.3333	0.6316	0.2983	intergenic	Glyma.20G018200
Chr20	1898295	1898295	A	T	SNP	0.3333	0.7391	0.4058	intergenic	Glyma.20G018200
Chr20	1899150	1899150	T	C	SNP	0.1875	1	0.8125	downstream	Glyma.20G018300
Chr20	1899167	1899167	G	A	SNP	0.1538	1	0.8462	downstream	Glyma.20G018300
Chr20	1899262	1899262	C	T	SNP	0	0.7778	0.7778	downstream	Glyma.20G018300
Chr20	1899310	1899310	A	C	SNP	0.1429	0.8	0.6571	downstream	Glyma.20G018300
Chr20	1899394	1899394	G	T	SNP	0.2	0.9474	0.7474	downstream	Glyma.20G018300
Chr20	1899402	1899402	A	G	SNP	0.2	0.9474	0.7474	downstream	Glyma.20G018300
Chr20	1899529	1899529	T	C	SNP	0.1429	0.6842	0.5413	downstream	Glyma.20G018300
Chr20	1899787	1899787	T	C	SNP	0.3571	0.7241	0.367	downstream	Glyma.20G018300
Chr20	1899973	1899973	G	A	SNP	0.2273	0.6774	0.4501	downstream	Glyma.20G018300
Chr20	1900110	1900110	C	T	SNP	0.2308	0.6667	0.4359	downstream	Glyma.20G018300
Chr20	1900137	1900137	T	A	SNP	0.24	0.6957	0.4557	downstream	Glyma.20G018300
Chr20	1901462	1901462	A	T	SNP	0.2143	0.6957	0.4814	intronic	Glyma.20G018300
Chr20	1901917	1901917	A	G	SNP	0.3404	0.6176	0.2772	intronic	Glyma.20G018300
Chr20	1906022	1906022	T	G	SNP	0.25	0.6	0.35	upstream	Glyma.20G018400
Chr20	1906631	1906631	T	C	SNP	0.2778	0.5417	0.2639	upstream	Glyma.20G018400
Chr20	1908033	1908033	T	C	SNP	0.24	0.6047	0.3647	UTR3	Glyma.20G018400
Chr20	1908049	1908049	C	T	SNP	0.2308	0.5952	0.3644	UTR3	Glyma.20G018400
Chr20	1908092	1908092	C	G	SNP	0.3478	0.5122	0.1644	intronic	Glyma.20G018400
Chr20	1908489	1908489	G	A	SNP	0.0714	0.6207	0.5493	UTR3	Glyma.20G018400
Chr20	1908820	1908820	T	A	SNP	0.2105	0.5294	0.3189	downstream	Glyma.20G018400
Chr20	1909294	1909294	G	A	SNP	0.3529	0.619	0.2661	downstream	Glyma.20G018400
Chr20	1910002	1910002	T	G	SNP	0.1429	0.6552	0.5123	intergenic	Glyma.20G018400
Chr20	1911382	1911382	G	C	SNP	0.1379	0.6296	0.4917	UTR5	Glyma.20G018500
Chr20	1912410	1912410	C	T	SNP	0.2258	0.7308	0.505	intronic	Glyma.20G018500
Chr20	1912650	1912650	A	T	SNP	0.2593	0.7	0.4407	intronic	Glyma.20G018500
Chr20	1912671	1912671	A	T	SNP	0.2759	0.6957	0.4198	intronic	Glyma.20G018500
Chr20	1912698	1912698	T	A	SNP	0.2963	0.7273	0.431	intronic	Glyma.20G018500
Chr20	1912954	1912954	G	A	SNP	0.5455	0.8966	0.3511	exonic	Glyma.20G018500
Chr20	1916321	1916321	T	A	SNP	0.5714	1	0.4286	intergenic	Glyma.20G018500
Chr20	1917066	1917066	A	C	SNP	0	0.4375	0.4375	intergenic	Glyma.20G018500
Chr20	1918815	1918815	G	A	SNP	0.0909	0.697	0.6061	intergenic	Glyma.20G018500
Chr20	1919233	1919233	T	C	SNP	0.2857	0.6333	0.3476	intergenic	Glyma.20G018500
Chr20	1919963	1919963	C	T	SNP	0.3333	0.5806	0.2473	intergenic	Glyma.20G018500
Chr20	1920510	1920510	T	G	SNP	0.2963	0.75	0.4537	intergenic	Glyma.20G018500
Chr20	1920522	1920522	A	G	SNP	0.2593	0.7241	0.4648	intergenic	Glyma.20G018500
Chr20	1920575	1920575	C	T	SNP	0.2258	0.7353	0.5095	intergenic	Glyma.20G018500
Chr20	1920610	1920610	T	C	SNP	0.1724	0.7059	0.5335	intergenic	Glyma.20G018500
Chr20	1920716	1920716	T	C	SNP	0.2273	0.75	0.5227	intergenic	Glyma.20G018500
Chr20	1920873	1920873	G	C	SNP	0.16	0.6538	0.4938	intergenic	Glyma.20G018500
Chr20	1921009	1921009	A	G	SNP	0.129	0.75	0.621	intergenic	Glyma.20G018500
Chr20	1921014	1921014	A	C	SNP	0.129	0.7879	0.6589	intergenic	Glyma.20G018500
Chr20	1921427	1921427	T	A	SNP	0.25	0.6296	0.3796	intergenic	Glyma.20G018500
Chr20	1921553	1921553	G	A	SNP	0.2143	0.6333	0.419	intergenic	Glyma.20G018500
Chr20	1921648	1921648	T	C	SNP	0.1481	0.5667	0.4186	intergenic	Glyma.20G018500
Chr20	1921684	1921684	C	A	SNP	0.2581	0.5833	0.3252	intergenic	Glyma.20G018500
Chr20	1922110	1922110	T	C	SNP	0.3636	0.6562	0.2926	intergenic	Glyma.20G018500
Chr20	1922197	1922197	G	T	SNP	0.36	0.6471	0.2871	intergenic	Glyma.20G018500
Chr20	1922207	1922207	A	G	SNP	0.36	0.6471	0.2871	intergenic	Glyma.20G018500
Chr20	1922309	1922309	G	A	SNP	0.1304	0.7059	0.5755	intergenic	Glyma.20G018500
Chr20	1922538	1922538	G	A	SNP	0.2632	0.7667	0.5035	intergenic	Glyma.20G018500
Chr20	1922655	1922655	T	C	SNP	0.1481	0.8261	0.678	intergenic	Glyma.20G018500
Chr20	1922715	1922715	T	G	SNP	0.1562	0.8889	0.7327	intergenic	Glyma.20G018500
Chr20	1922717	1922717	T	C	SNP	0.1562	0.8889	0.7327	intergenic	Glyma.20G018500
Chr20	1923192	1923192	T	C	SNP	0.12	0.64	0.52	intergenic	Glyma.20G018500
Chr20	1923232	1923232	A	G	SNP	0.1765	0.5	0.3235	intergenic	Glyma.20G018500
Chr20	1923436	1923436	A	G	SNP	0.1724	0.6786	0.5062	intergenic	Glyma.20G018500
Chr20	1923550	1923550	G	A	SNP	0.1389	0.75	0.6111	intergenic	Glyma.20G018500
Chr20	1923690	1923690	G	A	SNP	0.125	0.6667	0.5417	intergenic	Glyma.20G018500
Chr20	1923724	1923724	C	T	SNP	0.2222	0.6667	0.4445	intergenic	Glyma.20G018500
Chr20	1923744	1923744	A	G	SNP	0.2632	0.7692	0.506	intergenic	Glyma.20G018500
Chr20	1923791	1923791	T	A	SNP	0.2667	0.5862	0.3195	intergenic	Glyma.20G018500
Chr20	1923890	1923890	T	C	SNP	0.1053	0.6207	0.5154	intergenic	Glyma.20G018500
Chr20	1924191	1924191	C	T	SNP	0.1176	0.5833	0.4657	intergenic	Glyma.20G018500
Chr20	1924333	1924333	G	A	SNP	0.3077	0.5789	0.2712	intergenic	Glyma.20G018500
Chr20	1924365	1924365	T	C	SNP	0.4118	0.5652	0.1534	intergenic	Glyma.20G018500
Chr20	1924427	1924427	G	A	SNP	0.3636	0.7308	0.3672	intergenic	Glyma.20G018500
Chr20	1924481	1924481	T	C	SNP	0.4	0.6087	0.2087	intergenic	Glyma.20G018500
Chr20	1924495	1924495	A	C	SNP	0.3077	0.6	0.2923	intergenic	Glyma.20G018500
Chr20	1924509	1924509	C	A	SNP	0.2857	0.7083	0.4226	intergenic	Glyma.20G018500
Chr20	1924533	1924533	G	A	SNP	0.2308	0.7391	0.5083	intergenic	Glyma.20G018500
Chr20	1924606	1924606	A	G	SNP	0.1852	0.6786	0.4934	intergenic	Glyma.20G018500
Chr20	1924738	1924738	A	G	SNP	0.3095	0.6957	0.3862	intergenic	Glyma.20G018500
Chr20	1924753	1924753	C	T	SNP	0.3333	0.6364	0.3031	intergenic	Glyma.20G018500
Chr20	1924756	1924756	C	T	SNP	0.3529	0.6087	0.2558	intergenic	Glyma.20G018500
Chr20	1924823	1924823	C	T	SNP	0.1667	0.6667	0.5	intergenic	Glyma.20G018500
Chr20	1924858	1924858	A	T	SNP	0.1176	0.64	0.5224	intergenic	Glyma.20G018500
Chr20	1924869	1924869	C	T	SNP	0.1579	0.6538	0.4959	intergenic	Glyma.20G018500
Chr20	1924901	1924901	G	A	SNP	0.1111	0.6429	0.5318	intergenic	Glyma.20G018500
Chr20	1924984	1924984	A	G	SNP	0.2	0.6071	0.4071	intergenic	Glyma.20G018500
Chr20	1925160	1925160	T	A	SNP	0.4	0.5	0.1	intergenic	Glyma.20G018500
Chr20	1925737	1925737	G	A	SNP	0.3571	0.8	0.4429	intergenic	Glyma.20G018500
Chr20	1925787	1925787	G	A	SNP	0.25	0.7143	0.4643	intergenic	Glyma.20G018500
Chr20	1931258	1931258	A	T	SNP	0.1667	0.5833	0.4166	UTR3	Glyma.20G018600
Chr20	1931380	1931380	A	G	SNP	0.2593	0.5909	0.3316	UTR3	Glyma.20G018600
Chr20	1932252	1932252	G	A	SNP	0.2	0.7222	0.5222	downstream	Glyma.20G018600
Chr20	1932535	1932535	T	C	SNP	0.2105	0.8421	0.6316	intergenic	Glyma.20G018600
Chr20	1932544	1932544	A	G	SNP	0.1905	0.8421	0.6516	intergenic	Glyma.20G018600
Chr20	1932668	1932668	C	A	SNP	0.1538	0.6667	0.5129	intergenic	Glyma.20G018600
Chr20	1933072	1933072	C	T	SNP	0.1538	0.6389	0.4851	intergenic	Glyma.20G018600
Chr20	1933212	1933212	C	T	SNP	0.1739	0.7308	0.5569	intergenic	Glyma.20G018600
Chr20	1933266	1933266	A	G	SNP	0.1053	0.6296	0.5243	intergenic	Glyma.20G018600
Chr20	1933271	1933271	T	C	SNP	0.1111	0.6429	0.5318	intergenic	Glyma.20G018600
Chr20	1933309	1933309	C	T	SNP	0.1176	0.7083	0.5907	intergenic	Glyma.20G018600
Chr20	1933328	1933328	C	T	SNP	0.1111	0.7308	0.6197	intergenic	Glyma.20G018600
Chr20	1933340	1933340	A	G	SNP	0.1053	0.6786	0.5733	intergenic	Glyma.20G018600
Chr20	1933385	1933385	G	A	SNP	0.0588	0.75	0.6912	intergenic	Glyma.20G018600
Chr20	1933529	1933529	G	A	SNP	0.1935	0.7333	0.5398	intergenic	Glyma.20G018600
Chr20	1933670	1933670	C	T	SNP	0.2381	0.55	0.3119	intergenic	Glyma.20G018600
Chr20	1933879	1933879	A	G	SNP	0.2759	0.7083	0.4324	intergenic	Glyma.20G018600
Chr20	1934040	1934040	C	T	SNP	0.2632	0.619	0.3558	intergenic	Glyma.20G018600
Chr20	1934523	1934523	C	T	SNP	0.125	0.8519	0.7269	intergenic	Glyma.20G018600
Chr20	1934537	1934537	C	T	SNP	0.2273	0.8519	0.6246	intergenic	Glyma.20G018600
Chr20	1934723	1934723	A	T	SNP	0.1739	0.6129	0.439	intergenic	Glyma.20G018600
Chr20	1934876	1934876	T	C	SNP	0.12	0.6667	0.5467	intergenic	Glyma.20G018600
Chr20	1935006	1935006	A	C	SNP	0.1364	0.7857	0.6493	intergenic	Glyma.20G018600
Chr20	1935360	1935360	A	C	SNP	0.1034	0.7083	0.6049	intergenic	Glyma.20G018600
Chr20	1935391	1935391	T	C	SNP	0.1538	0.7037	0.5499	intergenic	Glyma.20G018600
Chr20	1935398	1935398	T	C	SNP	0.1481	0.7	0.5519	intergenic	Glyma.20G018600
Chr20	1935428	1935428	A	C	SNP	0.1935	0.6786	0.4851	intergenic	Glyma.20G018600
Chr20	1935442	1935442	G	A	SNP	0.1944	0.7143	0.5199	intergenic	Glyma.20G018600
Chr20	1935645	1935645	C	T	SNP	0.25	0.6842	0.4342	intergenic	Glyma.20G018600
Chr20	1935713	1935713	A	G	SNP	0.25	0.8333	0.5833	intergenic	Glyma.20G018600
Chr20	1935785	1935785	C	T	SNP	0.3846	0.875	0.4904	intergenic	Glyma.20G018600
Chr20	1935857	1935857	C	A	SNP	0.32	0.8095	0.4895	intergenic	Glyma.20G018600
Chr20	1935964	1935964	T	C	SNP	0.3	0.7143	0.4143	intergenic	Glyma.20G018600
Chr20	1936251	1936251	T	C	SNP	0.4	0.5263	0.1263	intergenic	Glyma.20G018600
Chr20	1936320	1936320	G	A	SNP	0.4	0.5909	0.1909	intergenic	Glyma.20G018600
Chr20	1936336	1936336	C	T	SNP	0.3125	0.625	0.3125	intergenic	Glyma.20G018600
Chr20	1936422	1936422	G	A	SNP	0.1786	0.5909	0.4123	intergenic	Glyma.20G018600
Chr20	1936463	1936463	C	T	SNP	0.1786	0.6087	0.4301	intergenic	Glyma.20G018600
Chr20	1936490	1936490	T	C	SNP	0.1923	0.5652	0.3729	intergenic	Glyma.20G018600
Chr20	1936521	1936521	G	A	SNP	0.1923	0.6667	0.4744	intergenic	Glyma.20G018600
Chr20	1936705	1936705	A	G	SNP	0.1176	0.7778	0.6602	intergenic	Glyma.20G018600
Chr20	1936716	1936716	C	T	SNP	0.1176	0.7778	0.6602	intergenic	Glyma.20G018600
Chr20	1936873	1936873	A	T	SNP	0.3333	0.6667	0.3334	intergenic	Glyma.20G018600
Chr20	1937812	1937812	A	C	SNP	0.1111	0.875	0.7639	intergenic	Glyma.20G018600
Chr20	1938308	1938308	G	A	SNP	0.2222	0.4286	0.2064	intergenic	Glyma.20G018600
Chr20	1938511	1938511	C	T	SNP	0.2222	0.6	0.3778	intergenic	Glyma.20G018600
Chr20	1938522	1938522	G	T	SNP	0.1667	0.5714	0.4047	intergenic	Glyma.20G018600
Chr20	1938570	1938570	C	T	SNP	0.0833	0.5882	0.5049	intergenic	Glyma.20G018600
Chr20	1938597	1938597	G	C	SNP	0.0769	0.6	0.5231	intergenic	Glyma.20G018600
Chr20	1938633	1938633	T	C	SNP	0.0714	0.65	0.5786	intergenic	Glyma.20G018600
Chr20	1938663	1938663	C	T	SNP	0.0909	0.6364	0.5455	intergenic	Glyma.20G018600
Chr20	1938708	1938708	A	G	SNP	0	0.6667	0.6667	intergenic	Glyma.20G018600
Chr20	1938743	1938743	C	G	SNP	0	0.8	0.8	intergenic	Glyma.20G018600
Chr20	1938857	1938857	G	T	SNP	0.2917	0.64	0.3483	intergenic	Glyma.20G018600
Chr20	1938902	1938902	G	A	SNP	0.3182	0.64	0.3218	intergenic	Glyma.20G018600
Chr20	1939105	1939105	A	G	SNP	0.2895	0.7174	0.4279	intergenic	Glyma.20G018600
Chr20	1939156	1939156	G	T	SNP	0.3438	0.7778	0.434	intergenic	Glyma.20G018600
Chr20	1939174	1939174	G	A	SNP	0.3667	0.8	0.4333	intergenic	Glyma.20G018600
Chr20	1939212	1939212	C	A	SNP	0.2632	0.875	0.6118	intergenic	Glyma.20G018600
Chr20	1939227	1939227	C	T	SNP	0.3	0.9062	0.6062	intergenic	Glyma.20G018600
Chr20	1939233	1939233	C	T	SNP	0.3478	0.8611	0.5133	upstream	Glyma.20G018700
Chr20	1939248	1939248	T	C	SNP	0.35	0.8611	0.5111	upstream	Glyma.20G018700
Chr20	1939254	1939254	G	A	SNP	0.3	0.8611	0.5611	upstream	Glyma.20G018700
Chr20	1939277	1939277	G	A	SNP	0.3182	0.8286	0.5104	upstream	Glyma.20G018700
Chr20	1939294	1939294	T	C	SNP	0.28	0.7838	0.5038	upstream	Glyma.20G018700
Chr20	1939296	1939296	G	T	SNP	0.32	0.7692	0.4492	upstream	Glyma.20G018700
Chr20	1939562	1939562	A	C	SNP	0.3043	0.7333	0.429	upstream	Glyma.20G018700
Chr20	1939898	1939898	A	G	SNP	0.2381	0.8621	0.624	upstream	Glyma.20G018700
Chr20	1939957	1939957	T	C	SNP	0.2069	0.7586	0.5517	upstream	Glyma.20G018700
Chr20	1940078	1940078	G	A	SNP	0.1818	0.7241	0.5423	upstream	Glyma.20G018700
Chr20	1940117	1940117	A	T	SNP	0.1724	0.7931	0.6207	upstream	Glyma.20G018700
Chr20	1940193	1940193	T	G	SNP	0.1622	0.6897	0.5275	upstream	Glyma.20G018700
Chr20	1940670	1940670	T	C	SNP	0.1923	0.8667	0.6744	intronic	Glyma.20G018700
Chr20	1940801	1940801	A	G	SNP	0.2222	0.6744	0.4522	exonic	Glyma.20G018700
Chr20	1940942	1940942	G	A	SNP	0.1	0.7419	0.6419	intronic	Glyma.20G018700
Chr20	1940979	1940979	T	C	SNP	0.1111	0.8571	0.746	intronic	Glyma.20G018700
Chr20	1941058	1941058	G	A	SNP	0.2143	0.7826	0.5683	intronic	Glyma.20G018700
Chr20	1941251	1941251	C	T	SNP	0.25	0.7143	0.4643	intronic	Glyma.20G018700
Chr20	1943987	1943987	A	G	SNP	0.3	0.625	0.325	upstream;downstream	Glyma.20G018800
Chr20	1945633	1945633	T	G	SNP	0.3684	0.6818	0.3134	exonic	Glyma.20G018800
Chr20	1946001	1946001	A	T	SNP	0.1429	0.7857	0.6428	UTR3	Glyma.20G018800
Chr20	1946290	1946290	A	T	SNP	0.4286	0.7778	0.3492	UTR3	Glyma.20G018800
Chr20	1946374	1946374	G	C	SNP	0.2857	0.8	0.5143	UTR3	Glyma.20G018800
Chr20	1946484	1946484	C	T	SNP	0.2632	0.65	0.3868	downstream	Glyma.20G018800
Chr20	1947933	1947933	C	A	SNP	0.2963	0.5556	0.2593	intergenic	Glyma.20G018800
Chr20	1948182	1948182	G	A	SNP	0.2963	0.625	0.3287	intergenic	Glyma.20G018800
Chr20	1948888	1948888	C	G	SNP	0.2308	0.7	0.4692	intergenic	Glyma.20G018800
Chr20	1949442	1949442	A	C	SNP	0.0667	0.7941	0.7274	intergenic	Glyma.20G018800
Chr20	1949564	1949564	A	G	SNP	0.2143	0.7931	0.5788	intergenic	Glyma.20G018800
Chr20	1951071	1951071	A	G	SNP	0.2258	0.7647	0.5389	intergenic	Glyma.20G018800
Chr20	1951323	1951323	G	A	SNP	0.45	0.6923	0.2423	intergenic	Glyma.20G018800
Chr20	1951963	1951963	A	G	SNP	0.3667	0.4815	0.1148	intergenic	Glyma.20G018800
Chr20	1951979	1951979	T	C	SNP	0.3793	0.5	0.1207	intergenic	Glyma.20G018800
Chr20	1952104	1952104	A	G	SNP	0.28	0.8095	0.5295	intergenic	Glyma.20G018800
Chr20	1952188	1952188	C	T	SNP	0.3043	0.5769	0.2726	intergenic	Glyma.20G018800
Chr20	1952220	1952220	C	A	SNP	0.2609	0.5	0.2391	intergenic	Glyma.20G018800
Chr20	1954643	1954643	T	C	SNP	0.1333	0.7368	0.6035	intergenic	Glyma.20G018800
Chr20	1954887	1954887	G	A	SNP	0.2308	0.76	0.5292	intergenic	Glyma.20G018800
Chr20	1955087	1955087	G	A	SNP	0.2368	0.6071	0.3703	intergenic	Glyma.20G018800
Chr20	1955119	1955119	T	G	SNP	0.3143	0.5833	0.269	intergenic	Glyma.20G018800
Chr20	1955243	1955243	G	A	SNP	0.2273	0.75	0.5227	intergenic	Glyma.20G018800
Chr20	1955268	1955268	A	G	SNP	0.25	0.8571	0.6071	intergenic	Glyma.20G018800
Chr20	1955447	1955447	C	T	SNP	0.3	0.7778	0.4778	intergenic	Glyma.20G018800
Chr20	1955731	1955731	T	G	SNP	0.1111	0.8235	0.7124	intergenic	Glyma.20G018800
Chr20	1956151	1956151	C	G	SNP	0.2727	0.7727	0.5	intergenic	Glyma.20G018800
Chr20	1956773	1956773	A	G	SNP	0.2759	0.6136	0.3377	intergenic	Glyma.20G018800
Chr20	1957108	1957108	G	A	SNP	0.2333	0.7273	0.494	intergenic	Glyma.20G018800
Chr20	1957188	1957188	G	T	SNP	0.1818	0.6923	0.5105	intergenic	Glyma.20G018800
Chr20	1957711	1957711	C	T	SNP	0.1818	0.8108	0.629	intergenic	Glyma.20G018800
Chr20	1957963	1957963	G	A	SNP	0.2069	0.7273	0.5204	intergenic	Glyma.20G018800
Chr20	1958025	1958025	C	T	SNP	0.25	0.8	0.55	intergenic	Glyma.20G018800
Chr20	1958065	1958065	A	G	SNP	0.1852	0.8571	0.6719	intergenic	Glyma.20G018800
Chr20	1958250	1958250	T	C	SNP	0.2917	0.7353	0.4436	intergenic	Glyma.20G018800
Chr20	1958518	1958518	G	T	SNP	0.125	0.56	0.435	intergenic	Glyma.20G018800
Chr20	1959194	1959194	A	C	SNP	0.3333	0.5909	0.2576	intergenic	Glyma.20G018800
Chr20	1961672	1961672	G	A	SNP	0.2381	0.6923	0.4542	exonic	Glyma.20G018900
Chr20	1962759	1962759	G	A	SNP	0.2727	0.9231	0.6504	downstream	Glyma.20G018900
Chr20	1963215	1963215	G	T	SNP	0.125	0.625	0.5	intergenic	Glyma.20G018900
Chr20	1963223	1963223	G	A	SNP	0.25	0.625	0.375	intergenic	Glyma.20G018900
Chr20	1963314	1963314	G	A	SNP	0.3846	0.9	0.5154	intergenic	Glyma.20G018900
[truncated: 44,532 more rows]
[truncated: 11 more columns]
